# Supplementary material for: Myocardial Bmp2 gain causes ectopic EMT and promotes cardiomyocyte proliferation and immaturity
Source: Cell Death Dis. 2018 Mar 14;9(3):399. doi: 10.1038/s41419-018-0442-z (PMC5852166; doi:10.1038/s41419-018-0442-z)
Supplement: Supplementary file 13 — Suppl. File 1 [file 41419_2018_442_MOESM13_ESM.xlsx]

## Sheet: UP REG.
ID	mgi_symbol	AvrExp	ave_bmp2GOF	ave_WT	foldChange	logFC	P.Value	adj.P.Val	chr	start	end	strand	biotype	desc	ensembl_transcript_id	Norm_Nkx_bmp2_1	Raw_Nkx_bmp2_1	Norm_Nkx_bmp2_2	Raw_Nkx_bmp2_2	Norm_Nkx_bmp2_3	Raw_Nkx_bmp2_3	Norm_WT_1	Raw_WT_1	Norm_WT_2	Raw_WT_2
ENSMUSG00000028333	Anp32b	212.426	224.454	194.383	1.15601	0.209157	0.000799084	0.0272515	4	46450902	46472657	1	protein_coding	acidic (leucine-rich) nuclear phosphoprotein 32 family, member B [Source:MGI Symbol;Acc:MGI:1914878]	ENSMUST00000102926	225.41	2357	229.108	2134	218.846	1750	189.453	1792	199.312	1487
ENSMUSG00000005836	Gata6	156.832	165.907	143.221	1.15625	0.209451	0.00145629	0.0410603	18	11052510	11085635	1	protein_coding	GATA binding protein 6 [Source:MGI Symbol;Acc:MGI:107516]	ENSMUST00000047762	162.291	1697	165.98	1546	169.449	1355	148.116	1401	138.325	1032
ENSMUSG00000032249	Anp32a	255.452	270.067	233.529	1.15656	0.209837	0.00180064	0.0483316	9	62341293	62378812	1	protein_coding	acidic (leucine-rich) nuclear phosphoprotein 32 family, member A [Source:MGI Symbol;Acc:MGI:108447]	ENSMUST00000085519,ENSMUST00000126451,ENSMUST00000128636,ENSMUST00000129026,ENSMUST00000135395,ENSMUST00000136603,ENSMUST00000138226,ENSMUST00000141277,ENSMUST00000145679,ENSMUST00000156461	258.977	2708	291.484	2715	259.739	2077	233.433	2208	233.625	1743
ENSMUSG00000026464	Zc3h11a	194.749	205.918	177.995	1.15723	0.210672	0.00107588	0.033069	1	133619871	133661380	-1	protein_coding	zinc finger CCCH type containing 11A [Source:MGI Symbol;Acc:MGI:1917829]	ENSMUST00000027736	195.763	2047	215.151	2004	206.841	1654	173.701	1643	182.289	1360
ENSMUSG00000030224	Strap	158.551	167.721	144.796	1.16044	0.214674	0.00162153	0.0442633	6	137735078	137751932	1	protein_coding	serine/threonine kinase receptor associated protein [Source:MGI Symbol;Acc:MGI:1329037]	ENSMUST00000064910,ENSMUST00000137235,ENSMUST00000154698	163.439	1709	170.274	1586	169.449	1355	135.852	1285	153.739	1147
ENSMUSG00000030678	Maz	151.338	160.371	137.789	1.16251	0.217248	0.0010106	0.0315371	7	127022143	127026479	-1	protein_coding	MYC-associated zinc finger protein (purine-binding transcription factor) [Source:MGI Symbol;Acc:MGI:1338823]	ENSMUST00000032916	155.788	1629	159.753	1488	165.573	1324	139.13	1316	136.449	1018
ENSMUSG00000009927	Rps25	300.388	318.415	273.347	1.16431	0.219475	0.00127264	0.0374839	9	44407714	44410405	1	protein_coding	ribosomal protein S25 [Source:MGI Symbol;Acc:MGI:1922867]	ENSMUST00000080300	313.393	3277	335.717	3127	306.134	2448	282.911	2676	263.783	1968
ENSMUSG00000027533	Fabp5	187.35	198.553	170.545	1.16431	0.219478	0.000864106	0.0287075	3	10012548	10016607	1	protein_coding	fatty acid binding protein 5, epidermal [Source:MGI Symbol;Acc:MGI:101790]	ENSMUST00000029046,ENSMUST00000123744	196.719	2057	188.096	1752	210.842	1686	165.772	1568	175.319	1308
ENSMUSG00000024966	Stip1	220.365	233.666	200.412	1.16636	0.222007	0.00045843	0.0180798	19	7020696	7040026	-1	protein_coding	stress-induced phosphoprotein 1 [Source:MGI Symbol;Acc:MGI:109130]	ENSMUST00000025918	233.156	2438	244.245	2275	223.598	1788	200.977	1901	199.848	1491
ENSMUSG00000034220	Gpc1	186.869	198.056	170.09	1.16654	0.22224	0.00104637	0.0324979	1	92831645	92860198	1	protein_coding	glypican 1 [Source:MGI Symbol;Acc:MGI:1194891]	ENSMUST00000045970	214.029	2238	195.182	1818	184.956	1479	167.675	1586	172.505	1287
ENSMUSG00000021944	Gata4	261.226	277.502	236.813	1.17299	0.230186	0.000352003	0.0148384	14	63198922	63271692	-1	protein_coding	GATA binding protein 4 [Source:MGI Symbol;Acc:MGI:95664]	ENSMUST00000067417,ENSMUST00000118022,ENSMUST00000121312,ENSMUST00000132122,ENSMUST00000137244,ENSMUST00000156782	286.424	2995	282.466	2631	263.616	2108	233.433	2208	240.193	1792
ENSMUSG00000054469	Lclat1	168.369	178.963	152.477	1.17617	0.234093	0.000314258	0.013468	17	73107985	73243368	1	protein_coding	lysocardiolipin acyltransferase 1 [Source:MGI Symbol;Acc:MGI:2684937]	ENSMUST00000067545,ENSMUST00000130574,ENSMUST00000131335,ENSMUST00000134149,ENSMUST00000149064	185.148	1936	178.541	1663	173.201	1385	147.059	1391	157.895	1178
ENSMUSG00000019789	Hey2	186.384	198.414	168.34	1.17871	0.237213	0.000130432	0.00682194	10	30832359	30842801	-1	protein_coding	hairy/enhancer-of-split related with YRPW motif 2 [Source:MGI Symbol;Acc:MGI:1341884]	ENSMUST00000019924	197.102	2061	202.804	1889	195.336	1562	168.732	1596	167.947	1253
ENSMUSG00000025451	Paip1	95.3924	101.579	86.1119	1.18087	0.239847	0.0016507	0.044869	13	119428601	119458218	1	protein_coding	polyadenylate binding protein-interacting protein 1 [Source:MGI Symbol;Acc:MGI:2384993]	ENSMUST00000026520,ENSMUST00000109203,ENSMUST00000126957,ENSMUST00000132304,ENSMUST00000173339,ENSMUST00000173627,ENSMUST00000174533,ENSMUST00000174691	99.5551	1041	103.388	963	101.795	814	83.6259	791	88.5979	661
ENSMUSG00000022270	Fam134b	133.528	142.232	120.471	1.18261	0.241974	0.000464822	0.0182759	15	25843264	25973687	1	protein_coding	family with sequence similarity 134, member B [Source:MGI Symbol;Acc:MGI:1913520]	ENSMUST00000022881,ENSMUST00000110438	141.347	1478	141.287	1316	144.063	1152	114.814	1086	126.128	941
ENSMUSG00000021037	Ahsa1	123.942	132.068	111.752	1.18281	0.242223	0.00125925	0.0373046	12	87266746	87273997	1	protein_coding	AHA1, activator of heat shock protein ATPase 1 [Source:MGI Symbol;Acc:MGI:2387603]	ENSMUST00000021425	136.566	1428	139.461	1299	120.178	961	113.862	1077	109.642	818
ENSMUSG00000008136	Fhl2	219.271	233.748	197.556	1.18335	0.24288	0.00036766	0.0153474	1	43123074	43163961	-1	protein_coding	four and a half LIM domains 2 [Source:MGI Symbol;Acc:MGI:1338762]	ENSMUST00000008280	226.844	2372	254.552	2371	219.846	1758	199.285	1885	195.827	1461
ENSMUSG00000027030	Stk39	182.114	194.211	163.97	1.18645	0.24665	0.000245841	0.0110904	2	68210445	68472268	-1	protein_coding	serine/threonine kinase 39 [Source:MGI Symbol;Acc:MGI:1858416]	ENSMUST00000102715,ENSMUST00000123781,ENSMUST00000126663,ENSMUST00000130380,ENSMUST00000134442,ENSMUST00000139407,ENSMUST00000144457,ENSMUST00000149581	194.329	2032	207.099	1929	181.204	1449	159.323	1507	168.618	1258
ENSMUSG00000028851	Nudc	113.84	121.462	102.406	1.1865	0.246715	0.000859988	0.0287075	4	133532542	133545996	-1	protein_coding	nuclear distribution gene C homolog (Aspergillus) [Source:MGI Symbol;Acc:MGI:106014]	ENSMUST00000030665,ENSMUST00000141860,ENSMUST00000148612	119.734	1252	129.477	1206	115.175	921	103.079	975	101.733	759
ENSMUSG00000026603	Smyd2	199.642	213.017	179.58	1.18739	0.2478	9.76992e-05	0.00541431	1	189880492	189922363	-1	protein_coding	SET and MYND domain containing 2 [Source:MGI Symbol;Acc:MGI:1915889]	ENSMUST00000027897,ENSMUST00000130804,ENSMUST00000132289,ENSMUST00000144452	219.289	2293	218.049	2031	201.713	1613	178.881	1692	180.279	1345
ENSMUSG00000021520	Uqcrb	190.475	203.44	171.029	1.18957	0.250439	0.0006077	0.0222598	13	66900617	66905378	-1	protein_coding	ubiquinol-cytochrome c reductase binding protein [Source:MGI Symbol;Acc:MGI:1914780]	ENSMUST00000021993,ENSMUST00000174606	194.042	2029	227.819	2122	188.458	1507	173.172	1638	168.886	1260
ENSMUSG00000022982	Sod1	148.107	158.088	133.136	1.18978	0.2507	0.000259806	0.0115582	16	90220742	90226322	1	protein_coding	superoxide dismutase 1, soluble [Source:MGI Symbol;Acc:MGI:98351]	ENSMUST00000023707	155.884	1630	162.437	1513	155.943	1247	126.337	1195	139.934	1044
ENSMUSG00000074652	Myh7b	261.468	279.371	234.613	1.19005	0.251019	0.000265462	0.0117287	2	155611212	155634307	1	protein_coding	myosin, heavy chain 7B, cardiac muscle, beta [Source:MGI Symbol;Acc:MGI:3710243]	ENSMUST00000092995,ENSMUST00000124415,ENSMUST00000154656	262.611	2746	302.005	2813	273.495	2187	239.354	2264	229.872	1715
ENSMUSG00000054717	Hmgb2	274.183	292.849	246.184	1.19037	0.251408	0.000555	0.0205638	8	57511843	57515999	1	protein_coding	high mobility group box 2 [Source:MGI Symbol;Acc:MGI:96157]	ENSMUST00000067925	273.131	2856	319.29	2974	286.125	2288	235.019	2223	257.349	1920
ENSMUSG00000024844	Banf1	126.265	134.816	113.439	1.19037	0.25141	0.00083125	0.0281247	19	5364641	5366645	-1	protein_coding	barrier to autointegration factor 1 [Source:MGI Symbol;Acc:MGI:1346330]	ENSMUST00000025762,ENSMUST00000170010	135.705	1419	145.688	1357	123.054	984	112.276	1062	114.601	855
ENSMUSG00000023015	Racgap1	165.509	176.696	148.729	1.19056	0.251637	0.00013479	0.00690438	15	99620496	99651656	-1	protein_coding	Rac GTPase-activating protein 1 [Source:MGI Symbol;Acc:MGI:1349423]	ENSMUST00000023756,ENSMUST00000109581,ENSMUST00000164983,ENSMUST00000165730,ENSMUST00000165745,ENSMUST00000168065,ENSMUST00000168834,ENSMUST00000168976,ENSMUST00000169700,ENSMUST00000169810,ENSMUST00000170369,ENSMUST00000171017,ENSMUST00000171702,ENSMUST00000171908	179.792	1880	178.97	1667	171.325	1370	142.513	1348	154.946	1156
ENSMUSG00000031672	Got2	423.846	452.893	380.275	1.19144	0.252703	0.00139049	0.0399785	8	95864134	95888547	-1	protein_coding	glutamate oxaloacetate transaminase 2, mitochondrial [Source:MGI Symbol;Acc:MGI:95792]	ENSMUST00000034097,ENSMUST00000147040	440.586	4607	489.779	4562	428.313	3425	370.237	3502	390.313	2912
ENSMUSG00000028367	Txn1	122.389	130.754	109.84	1.19284	0.254403	0.00047131	0.0184082	4	57943373	57956411	-1	protein_coding	thioredoxin 1 [Source:MGI Symbol;Acc:MGI:98874]	ENSMUST00000030051	129.393	1353	137.314	1279	125.555	1004	105.616	999	114.065	851
ENSMUSG00000000568	Hnrnpd	193.727	207.227	173.476	1.19393	0.25572	0.000169524	0.00835083	5	99958426	99978938	-1	protein_coding	heterogeneous nuclear ribonucleoprotein D [Source:MGI Symbol;Acc:MGI:101947]	ENSMUST00000019128,ENSMUST00000072750,ENSMUST00000112939,ENSMUST00000164833,ENSMUST00000167035,ENSMUST00000168396,ENSMUST00000170654,ENSMUST00000170912,ENSMUST00000171106,ENSMUST00000171640,ENSMUST00000171786,ENSMUST00000172361	192.512	2013	223.954	2086	205.215	1641	173.912	1645	173.041	1291
ENSMUSG00000025161	Slc16a3	139.556	149.322	124.908	1.19522	0.257277	0.000953522	0.0305722	11	120948480	120960868	1	protein_coding	solute carrier family 16 (monocarboxylic acid transporters), member 3 [Source:MGI Symbol;Acc:MGI:1933438]	ENSMUST00000070653,ENSMUST00000100130,ENSMUST00000129473,ENSMUST00000133029,ENSMUST00000134540,ENSMUST00000140467,ENSMUST00000154187,ENSMUST00000168579	154.832	1619	160.075	1491	133.058	1064	131.729	1246	118.086	881
ENSMUSG00000036478	Btg1	148.493	159.036	132.68	1.1968	0.259181	0.000183877	0.00895496	10	96617001	96622813	1	protein_coding	B cell translocation gene 1, anti-proliferative [Source:MGI Symbol;Acc:MGI:88215]	ENSMUST00000038377	149.859	1567	167.053	1556	160.195	1281	135.747	1284	129.613	967
ENSMUSG00000032939	Nup93	82.9575	88.7855	74.2156	1.19815	0.26081	0.00137865	0.0397427	8	94214597	94315066	1	protein_coding	nucleoporin 93 [Source:MGI Symbol;Acc:MGI:1919055]	ENSMUST00000079961,ENSMUST00000109547	88.5572	926	94.2626	878	83.5366	668	73.3709	694	75.0603	560
ENSMUSG00000026547	Tagln2	176.077	188.552	157.364	1.19919	0.262058	3.44762e-05	0.00252061	1	172500047	172507380	1	protein_coding	transgelin 2 [Source:MGI Symbol;Acc:MGI:1312985]	ENSMUST00000111228,ENSMUST00000111230,ENSMUST00000138296	194.711	2036	188.74	1758	182.205	1457	157.102	1486	157.627	1176
ENSMUSG00000064337	mt-Rnr1	291.006	311.979	259.547	1.20171	0.265086	0.0013981	0.0400341	MT	70	1024	1	Mt_rRNA	mitochondrially encoded 12S rRNA [Source:MGI Symbol;Acc:MGI:102493]	ENSMUST00000082388	271.123	2835	351.928	3278	312.887	2502	255.846	2420	263.247	1964
ENSMUSG00000030357	Fkbp4	224.962	241.152	200.679	1.2018	0.265196	7.37554e-05	0.00449419	6	128429735	128438677	-1	protein_coding	FK506 binding protein 4 [Source:MGI Symbol;Acc:MGI:95543]	ENSMUST00000032508,ENSMUST00000139448,ENSMUST00000150387,ENSMUST00000151796	242.05	2531	256.807	2392	224.598	1796	204.994	1939	196.363	1465
ENSMUSG00000031987	Egln1	148.323	159.142	132.094	1.20303	0.266674	0.000241183	0.0110352	8	124908596	124949254	-1	protein_coding	EGL nine homolog 1 (C. elegans) [Source:MGI Symbol;Acc:MGI:1932286]	ENSMUST00000034469	150.241	1571	172.743	1609	154.443	1235	137.121	1297	127.066	948
ENSMUSG00000028645	Slc2a1	197.189	211.481	175.751	1.20306	0.266713	0.000100136	0.00550194	4	119108711	119137330	1	protein_coding	solute carrier family 2 (facilitated glucose transporter), member 1 [Source:MGI Symbol;Acc:MGI:95755]	ENSMUST00000030398,ENSMUST00000134105,ENSMUST00000144329,ENSMUST00000174372	212.595	2223	226.638	2111	195.211	1561	181.947	1721	169.556	1265
ENSMUSG00000001403	Ube2c	103.779	111.327	92.4561	1.20455	0.268493	0.000593872	0.0218155	2	164769898	164778822	1	protein_coding	ubiquitin-conjugating enzyme E2C [Source:MGI Symbol;Acc:MGI:1915862]	ENSMUST00000001439,ENSMUST00000088248	111.318	1164	120.244	1120	102.42	819	94.3037	892	90.6085	676
ENSMUSG00000026385	Dbi	98.4626	105.613	87.7364	1.20546	0.269584	0.00063152	0.0229363	1	120113280	120121078	-1	protein_coding	diazepam binding inhibitor [Source:MGI Symbol;Acc:MGI:94865]	ENSMUST00000027634,ENSMUST00000112648,ENSMUST00000128408,ENSMUST00000132118,ENSMUST00000135937,ENSMUST00000149628,ENSMUST00000151708	105.389	1102	113.158	1054	98.2931	786	87.0089	823	88.4639	660
ENSMUSG00000031781	Ciapin1	73.5542	78.8543	65.604	1.20652	0.270854	0.00175518	0.0474083	8	94819818	94838358	-1	protein_coding	cytokine induced apoptosis inhibitor 1 [Source:MGI Symbol;Acc:MGI:1922083]	ENSMUST00000034233,ENSMUST00000159377,ENSMUST00000160245,ENSMUST00000160301,ENSMUST00000160898,ENSMUST00000161762,ENSMUST00000161792,ENSMUST00000162357,ENSMUST00000162538,ENSMUST00000162589	81.4803	852	76.5481	713	78.5344	628	61.1071	578	70.1009	523
ENSMUSG00000032047	Acat1	303.698	326.633	269.295	1.21306	0.278645	5.13752e-05	0.00339041	9	53580522	53610382	-1	protein_coding	acetyl-Coenzyme A acetyltransferase 1 [Source:MGI Symbol;Acc:MGI:87870]	ENSMUST00000034547,ENSMUST00000167130,ENSMUST00000169317	329.46	3445	344.305	3207	306.134	2448	274.136	2593	264.453	1973
ENSMUSG00000027800	Tm4sf1	89.622	96.3671	79.5044	1.21411	0.279898	0.000705904	0.0248652	3	57285611	57301919	-1	protein_coding	transmembrane 4 superfamily member 1 [Source:MGI Symbol;Acc:MGI:104678]	ENSMUST00000029376,ENSMUST00000171384	94.5822	989	104.355	972	90.1645	721	77.9169	737	81.0919	605
ENSMUSG00000040723	Rcsd1	150.8	162.267	133.6	1.21482	0.28074	4.42841e-05	0.00304471	1	165648945	165708094	-1	protein_coding	RCSD domain containing 1 [Source:MGI Symbol;Acc:MGI:2676394]	ENSMUST00000040357,ENSMUST00000097474	164.873	1724	169.737	1581	152.192	1217	136.381	1290	130.819	976
ENSMUSG00000047844	Bex4	103.198	111.05	91.4215	1.2177	0.284159	0.000130319	0.00682194	X	136138996	136140443	1	protein_coding	brain expressed gene 4 [Source:MGI Symbol;Acc:MGI:3606746]	ENSMUST00000116527	114.57	1198	113.158	1054	105.421	843	89.0177	842	93.8253	700
ENSMUSG00000007872	Id3	75.1115	80.9803	66.3083	1.21843	0.28502	0.00176474	0.0474671	4	136143497	136145755	1	protein_coding	inhibitor of DNA binding 3 [Source:MGI Symbol;Acc:MGI:96398]	ENSMUST00000008016,ENSMUST00000133946,ENSMUST00000151001	79.8545	835	87.9283	819	75.1579	601	71.3621	675	61.2545	457
ENSMUSG00000003534	Ddr1	265.195	285.615	234.566	1.21874	0.28539	5.71825e-05	0.00369445	17	35681567	35704621	-1	protein_coding	discoidin domain receptor family, member 1 [Source:MGI Symbol;Acc:MGI:99216]	ENSMUST00000003628,ENSMUST00000097333,ENSMUST00000117301,ENSMUST00000119825,ENSMUST00000134995,ENSMUST00000135078,ENSMUST00000145900,ENSMUST00000146472,ENSMUST00000148065,ENSMUST00000155628,ENSMUST00000155957,ENSMUST00000166980	298.283	3119	300.824	2802	257.738	2061	234.702	2220	234.429	1749
ENSMUSG00000040824	Snrpd2	90.586	97.5791	80.0962	1.2194	0.286172	0.00134133	0.0390171	7	19149722	19152735	1	protein_coding	small nuclear ribonucleoprotein D2 [Source:MGI Symbol;Acc:MGI:98345]	ENSMUST00000049294	92.9564	972	110.367	1028	89.4142	715	79.5027	752	80.6898	602
ENSMUSG00000027011	Ube2e3	117.1	126.29	103.316	1.22075	0.287763	9.22755e-05	0.00527283	2	78868124	78921293	1	protein_coding	ubiquitin-conjugating enzyme E2E 3 [Source:MGI Symbol;Acc:MGI:107412]	ENSMUST00000028398,ENSMUST00000121433,ENSMUST00000124120,ENSMUST00000130914,ENSMUST00000138864,ENSMUST00000153266,ENSMUST00000153614	118.873	1243	128.189	1194	131.808	1054	103.29	977	103.342	771
ENSMUSG00000020680	Taf15	112.133	121.183	98.5595	1.22816	0.296496	0.00013063	0.00682194	11	83473086	83506743	1	protein_coding	TAF15 RNA polymerase II, TATA box binding protein (TBP)-associated factor [Source:MGI Symbol;Acc:MGI:1917689]	ENSMUST00000021018,ENSMUST00000126134,ENSMUST00000133170,ENSMUST00000134185,ENSMUST00000152405	111.605	1167	130.765	1218	121.178	969	99.2727	939	97.8464	730
ENSMUSG00000007877	Tcap	64.1092	69.2179	56.4461	1.22861	0.297029	0.00113326	0.0344453	11	98383811	98384953	1	protein_coding	titin-cap [Source:MGI Symbol;Acc:MGI:1330233]	ENSMUST00000008021	72.1081	754	69.8918	651	65.6538	525	55.9268	529	56.9654	425
ENSMUSG00000017778	Cox7c	113.136	122.12	99.6591	1.22941	0.297964	0.000281122	0.0122522	13	86044816	86046904	-1	protein_coding	cytochrome c oxidase, subunit VIIc [Source:MGI Symbol;Acc:MGI:103226]	ENSMUST00000017922,ENSMUST00000078764,ENSMUST00000131011,ENSMUST00000132233	121.647	1272	133.664	1245	111.049	888	93.5637	885	105.755	789
ENSMUSG00000020475	Pgam2	232.268	251.345	203.652	1.23482	0.304296	2.33418e-05	0.0018525	11	5801640	5803733	-1	protein_coding	phosphoglycerate mutase 2 [Source:MGI Symbol;Acc:MGI:1933118]	ENSMUST00000020768	249.605	2610	276.454	2575	227.975	1823	205.312	1942	201.993	1507
ENSMUSG00000022636	Alcam	72.5934	78.7588	63.3453	1.24098	0.311476	0.00020477	0.00975085	16	52248996	52454074	-1	protein_coding	activated leukocyte cell adhesion molecule [Source:MGI Symbol;Acc:MGI:1313266]	ENSMUST00000023312,ENSMUST00000163788,ENSMUST00000164728,ENSMUST00000164888,ENSMUST00000167115,ENSMUST00000168071,ENSMUST00000170035	75.4553	789	78.9101	735	81.9109	655	63.9616	605	62.7289	468
ENSMUSG00000036733	Rbm42	44.5023	48.2923	38.8172	1.24249	0.31323	0.00164067	0.0446909	7	30640994	30650317	-1	protein_coding	RNA binding motif protein 42 [Source:MGI Symbol;Acc:MGI:1915285]	ENSMUST00000042726,ENSMUST00000108141,ENSMUST00000140550	47.4345	496	49.1712	458	48.2712	386	39.4342	373	38.2003	285
ENSMUSG00000023089	Ndufa5	88.2645	95.6911	77.1247	1.24307	0.313909	0.000280443	0.0122522	6	24518666	24528013	-1	protein_coding	NADH dehydrogenase (ubiquinone) 1 alpha subcomplex, 5 [Source:MGI Symbol;Acc:MGI:1915452]	ENSMUST00000023851,ENSMUST00000118558,ENSMUST00000132588,ENSMUST00000141274	93.052	973	105.858	986	88.1637	705	75.1681	711	79.0813	590
ENSMUSG00000096255	Dynlt1b	109.569	118.995	95.4285	1.2467	0.318109	0.000118487	0.00636813	17	6430112	6436293	1	protein_coding	dynein light chain Tctex-type 1B [Source:MGI Symbol;Acc:MGI:98643]	ENSMUST00000179569	111.701	1168	133.986	1248	111.299	890	96.6296	914	94.2274	703
ENSMUSG00000038193	Hand2	72.4496	78.7381	63.0168	1.24714	0.318626	0.000121684	0.00649165	8	57320983	57324517	1	protein_coding	heart and neural crest derivatives expressed transcript 2 [Source:MGI Symbol;Acc:MGI:103580]	ENSMUST00000040104	77.7506	813	79.5542	741	78.9096	631	64.9131	614	61.1205	456
ENSMUSG00000002477	Snrpd1	68.5543	74.7297	59.2911	1.25921	0.332523	0.000403633	0.0163192	18	10617796	10628230	1	protein_coding	small nuclear ribonucleoprotein D1 [Source:MGI Symbol;Acc:MGI:98344]	ENSMUST00000002551	68.7609	719	80.5205	750	74.9078	599	59.2041	560	59.378	443
ENSMUSG00000021604	Irx4	83.9912	91.541	72.6666	1.25982	0.333222	4.2483e-05	0.00296048	13	73260497	73269620	1	protein_coding	Iroquois related homeobox 4 (Drosophila) [Source:MGI Symbol;Acc:MGI:1355275]	ENSMUST00000022095,ENSMUST00000176684	93.052	973	95.6583	891	85.9127	687	74.4281	704	70.9051	529
ENSMUSG00000021131	Erh	93.9491	102.466	81.1733	1.25985	0.333257	9.33795e-05	0.00527441	12	80634022	80644341	-1	protein_coding	enhancer of rudimentary homolog (Drosophila) [Source:MGI Symbol;Acc:MGI:108089]	ENSMUST00000021559,ENSMUST00000166931	95.5385	999	112.192	1045	99.6687	797	84.4716	799	77.875	581
ENSMUSG00000028834	Trim63	152.906	166.833	132.015	1.26471	0.338805	7.12271e-07	9.7422e-05	4	134315120	134329629	1	protein_coding	tripartite motif-containing 63 [Source:MGI Symbol;Acc:MGI:2447992]	ENSMUST00000030638,ENSMUST00000105875,ENSMUST00000134164,ENSMUST00000135576	164.873	1724	176.93	1648	158.695	1269	131.201	1241	132.83	991
ENSMUSG00000024053	Emilin2	138.566	151.205	119.609	1.26573	0.339971	4.4262e-07	6.85634e-05	17	71252176	71310965	-1	protein_coding	elastin microfibril interfacer 2 [Source:MGI Symbol;Acc:MGI:2389136]	ENSMUST00000024849	152.345	1593	153.204	1427	148.065	1184	117.245	1109	121.973	910
ENSMUSG00000037169	Mycn	42.9092	46.8693	36.9691	1.26674	0.341125	0.00149117	0.0416783	12	12936096	12941914	-1	protein_coding	v-myc myelocytomatosis viral related oncogene, neuroblastoma derived (avian) [Source:MGI Symbol;Acc:MGI:97357]	ENSMUST00000043396,ENSMUST00000130990,ENSMUST00000151534	49.921	522	47.6681	444	43.0189	344	39.2227	371	34.7154	259
ENSMUSG00000020099	Unc5b	214.366	234.15	184.689	1.26881	0.343471	5.02063e-06	0.000500389	10	60762610	60831581	-1	protein_coding	unc-5 homolog B (C. elegans) [Source:MGI Symbol;Acc:MGI:894703]	ENSMUST00000077925	260.029	2719	233.08	2171	209.342	1674	189.77	1795	179.608	1340
ENSMUSG00000028873	Cdca8	74.7395	81.6108	64.4326	1.27041	0.34529	4.25679e-05	0.00296048	4	124918465	124939311	-1	protein_coding	cell division cycle associated 8 [Source:MGI Symbol;Acc:MGI:1196274]	ENSMUST00000030690,ENSMUST00000084296,ENSMUST00000125801,ENSMUST00000135571,ENSMUST00000147074,ENSMUST00000165281	82.0541	858	85.2443	794	77.534	620	61.8472	585	67.0181	500
ENSMUSG00000055593	Tead1	128.495	140.423	110.603	1.27274	0.347942	1.84496e-06	0.000215643	7	112902960	112906807	1	processed_transcript	TEA domain family member 1 [Source:MGI Symbol;Acc:MGI:101876]	ENSMUST00000131649	136.948	1432	146.762	1367	137.56	1100	103.924	983	117.282	875
ENSMUSG00000027160	Ccdc34	42.3896	46.3337	36.4734	1.27393	0.349287	0.000726053	0.0254356	2	110017817	110173360	1	protein_coding	coiled-coil domain containing 34 [Source:MGI Symbol;Acc:MGI:1915451]	ENSMUST00000028580,ENSMUST00000078939,ENSMUST00000126990,ENSMUST00000127630,ENSMUST00000150183,ENSMUST00000152930,ENSMUST00000155110	46.9564	491	47.7755	445	44.2694	354	35.4168	335	37.5301	280
ENSMUSG00000021760	Gpx8	49.7501	54.4649	42.6779	1.2746	0.350044	0.000828446	0.0281192	13	113042763	113046388	-1	protein_coding	glutathione peroxidase 8 (putative) [Source:MGI Symbol;Acc:MGI:1916840]	ENSMUST00000022282	50.5905	529	59.1557	551	53.6485	429	43.1344	408	42.2214	315
ENSMUSG00000047676	Rpsa-ps10	277.584	303.758	238.324	1.27543	0.350985	2.87856e-06	0.000308413	3	150072590	150073620	-1	protein_coding	ribosomal protein SA, pseudogene 10 [Source:MGI Symbol;Acc:MGI:3704228]	ENSMUST00000057740	304.977	3189	333.677	3108	272.62	2180	237.662	2248	238.986	1783
ENSMUSG00000056091	St3gal5	44.1721	48.3241	37.9441	1.27965	0.355751	0.00145055	0.0409883	6	72097613	72154570	1	protein_coding	ST3 beta-galactoside alpha-2,3-sialyltransferase 5 [Source:MGI Symbol;Acc:MGI:1339963]	ENSMUST00000069994,ENSMUST00000114112	48.7734	510	53.6803	500	42.5186	340	35.9454	340	39.9428	298
ENSMUSG00000024871	Doc2g	66.8578	73.2489	57.2711	1.28001	0.356154	0.000128811	0.0068153	19	4003321	4007005	1	protein_coding	double C2, gamma [Source:MGI Symbol;Acc:MGI:1926250]	ENSMUST00000025806,ENSMUST00000127016,ENSMUST00000138917,ENSMUST00000147806	71.0562	743	78.9101	735	69.7806	558	56.7725	537	57.7696	431
ENSMUSG00000031783	Polr2c	65.9959	72.2813	56.5678	1.28117	0.357466	0.000967064	0.0308525	8	94857450	94864242	1	protein_coding	polymerase (RNA) II (DNA directed) polypeptide C [Source:MGI Symbol;Acc:MGI:109299]	ENSMUST00000109521	65.4138	684	82.775	771	68.6551	549	52.0151	492	61.1205	456
ENSMUSG00000020180	Snrpd3	68.8463	75.5179	58.839	1.28214	0.35855	8.45719e-05	0.00496503	10	75518042	75535440	1	protein_coding	small nuclear ribonucleoprotein D3 [Source:MGI Symbol;Acc:MGI:1914582]	ENSMUST00000020397	73.447	768	80.9499	754	72.1566	577	60.5785	573	57.0994	426
ENSMUSG00000051048	P4ha3	30.2091	33.1243	25.8363	1.28438	0.361076	0.000867287	0.0287389	7	100285520	100319699	1	protein_coding	procollagen-proline, 2-oxoglutarate 4-dioxygenase (proline 4-hydroxylase), alpha polypeptide III [Source:MGI Symbol;Acc:MGI:2444049]	ENSMUST00000057023,ENSMUST00000138465,ENSMUST00000139790,ENSMUST00000148620	31.7505	332	35.8584	334	31.7639	254	25.2675	239	26.4051	197
ENSMUSG00000027962	Vcam1	120.96	132.665	103.403	1.28529	0.362092	1.58439e-06	0.000188615	3	116110020	116129688	-1	protein_coding	vascular cell adhesion molecule 1 [Source:MGI Symbol;Acc:MGI:98926]	ENSMUST00000029574	127.098	1329	141.716	1320	129.182	1033	98.6383	933	108.167	807
ENSMUSG00000004655	Aqp1	59.4827	65.4005	50.606	1.28805	0.365191	0.000197699	0.00944911	6	55336432	55348555	1	protein_coding	aquaporin 1 [Source:MGI Symbol;Acc:MGI:103201]	ENSMUST00000004774	64.3618	673	65.0605	606	66.7793	534	53.4952	506	47.7169	356
ENSMUSG00000028195	Cyr61	36.5007	40.08	31.1318	1.28994	0.367306	0.000545997	0.0203475	3	145646971	145649985	-1	protein_coding	cysteine rich protein 61 [Source:MGI Symbol;Acc:MGI:88613]	ENSMUST00000029846	41.6965	436	39.4013	367	39.1422	313	30.765	291	31.4985	235
ENSMUSG00000029394	Cdk2ap1	60.3502	66.2071	51.565	1.29014	0.367527	0.000228355	0.0105232	5	124345417	124354671	-1	protein_coding	CDK2 (cyclin-dependent kinase 2)-associated protein 1 [Source:MGI Symbol;Acc:MGI:1202069]	ENSMUST00000031341,ENSMUST00000111472,ENSMUST00000111473,ENSMUST00000111474	67.4221	705	66.6709	621	64.5283	516	46.8347	443	56.2952	420
ENSMUSG00000030512	Snrpa1	41.8695	46.003	35.6692	1.29019	0.367586	0.00154769	0.0427928	7	66060299	66074582	1	protein_coding	small nuclear ribonucleoprotein polypeptide A' [Source:MGI Symbol;Acc:MGI:1916231]	ENSMUST00000032723,ENSMUST00000123157,ENSMUST00000138271,ENSMUST00000139082,ENSMUST00000147702,ENSMUST00000153609	42.079	440	53.0361	494	42.8938	343	35.4168	335	35.9217	268
ENSMUSG00000031774	Fam192a	36.8971	40.5455	31.4244	1.29121	0.368719	0.000544305	0.0203434	8	94574943	94601726	-1	protein_coding	family with sequence similarity 192, member A [Source:MGI Symbol;Acc:MGI:1919637]	ENSMUST00000034226	39.7838	416	42.0854	392	39.7674	318	31.0822	294	31.7666	237
ENSMUSG00000039639	Kcne1	87.5181	96.1253	74.6073	1.29294	0.370651	7.348e-05	0.00449419	16	92346001	92359468	-1	protein_coding	potassium voltage-gated channel, Isk-related subfamily, member 1 [Source:MGI Symbol;Acc:MGI:96673]	ENSMUST00000051705,ENSMUST00000166707	107.302	1122	97.9129	912	83.1615	665	72.948	690	76.2666	569
ENSMUSG00000032419	Tbx18	79.3309	87.2066	67.5174	1.29414	0.37199	3.29738e-06	0.000346982	9	87702800	87731260	-1	protein_coding	T-box18 [Source:MGI Symbol;Acc:MGI:1923615]	ENSMUST00000034991	87.314	913	88.1431	821	86.1628	689	65.336	618	69.6988	520
ENSMUSG00000024007	Ppil1	58.1952	64.0199	49.4582	1.29467	0.372586	0.000784794	0.0270512	17	29250803	29264158	-1	protein_coding	peptidylprolyl isomerase (cyclophilin)-like 1 [Source:MGI Symbol;Acc:MGI:1916066]	ENSMUST00000024802,ENSMUST00000129157,ENSMUST00000135123,ENSMUST00000136811	58.2412	609	73.542	685	60.2764	482	49.0549	464	49.8615	372
ENSMUSG00000029201	Ugdh	75.3556	82.8823	64.0655	1.29498	0.372934	4.4642e-06	0.000462872	5	65413202	65435946	-1	protein_coding	UDP-glucose dehydrogenase [Source:MGI Symbol;Acc:MGI:1306785]	ENSMUST00000031103,ENSMUST00000117542,ENSMUST00000125375,ENSMUST00000131263,ENSMUST00000134123,ENSMUST00000139402	82.5323	863	82.453	768	83.6617	669	62.5872	592	65.5437	489
ENSMUSG00000032492	Pth1r	33.0772	36.3534	28.1631	1.29623	0.374319	0.000682274	0.0243667	9	110722088	110743686	-1	protein_coding	parathyroid hormone 1 receptor [Source:MGI Symbol;Acc:MGI:97801]	ENSMUST00000006005,ENSMUST00000166716	37.9668	397	39.0793	364	32.014	256	27.9105	264	28.4157	212
ENSMUSG00000027014	Cwc22	473.431	521.481	401.356	1.29948	0.377935	5.47536e-05	0.00355539	2	77881159	77946375	-1	protein_coding	CWC22 spliceosome-associated protein homolog (S. cerevisiae) [Source:MGI Symbol;Acc:MGI:2136773]	ENSMUST00000065889,ENSMUST00000111818,ENSMUST00000111819,ENSMUST00000111821,ENSMUST00000111824,ENSMUST00000127289,ENSMUST00000127351,ENSMUST00000128963,ENSMUST00000137494,ENSMUST00000139842,ENSMUST00000144727,ENSMUST00000149012,ENSMUST00000156863	574.187	6004	449.519	4187	540.737	4324	396.985	3755	405.728	3027
ENSMUSG00000027997	Casp6	33.8186	37.2171	28.7209	1.29979	0.378283	0.000375944	0.0154425	3	129901425	129914103	1	protein_coding	caspase 6 [Source:MGI Symbol;Acc:MGI:1312921]	ENSMUST00000029626,ENSMUST00000137314,ENSMUST00000152622	35.5759	372	37.6836	351	38.3918	307	26.7476	253	30.6943	229
ENSMUSG00000053935	Atf7ip	39.3939	43.405	33.3774	1.30052	0.37909	0.000497993	0.0191125	6	136608859	136610870	1	protein_coding	activating transcription factor 7 interacting protein [Source:MGI Symbol;Acc:MGI:1858965]	ENSMUST00000066689	41.6009	435	47.346	441	41.2681	330	33.5138	317	33.241	248
ENSMUSG00000031382	Asb11	28.8328	31.8675	24.2807	1.31143	0.391138	0.000449529	0.0178296	X	164436994	164459170	1	protein_coding	ankyrin repeat and SOCS box-containing 11 [Source:MGI Symbol;Acc:MGI:1916104]	ENSMUST00000033755,ENSMUST00000036858,ENSMUST00000134085	32.0374	335	34.6775	323	28.8877	231	25.3732	240	23.1883	173
ENSMUSG00000038526	Car14	25.6844	28.4483	21.5386	1.31877	0.399193	0.00101008	0.0315371	3	95897768	95904691	-1	protein_coding	carbonic anhydrase 14 [Source:MGI Symbol;Acc:MGI:1344341]	ENSMUST00000036181,ENSMUST00000126722,ENSMUST00000147962,ENSMUST00000149202	25.0561	262	30.2757	282	30.0132	240	20.8272	197	22.25	166
ENSMUSG00000038463	Olfml2b	73.6724	81.5867	61.801	1.32136	0.402019	3.24374e-06	0.000344667	1	170644532	170682789	1	protein_coding	olfactomedin-like 2B [Source:MGI Symbol;Acc:MGI:2443310]	ENSMUST00000046792	83.1061	869	85.9959	801	75.6582	605	62.4815	591	61.1205	456
ENSMUSG00000031965	Tbx20	841.162	932.427	704.263	1.32428	0.405207	4.57971e-05	0.00313198	9	24720812	24774303	-1	protein_coding	T-box 20 [Source:MGI Symbol;Acc:MGI:1888496]	ENSMUST00000052946,ENSMUST00000166018	947.83	9911	953.684	8883	895.768	7163	669.853	6336	738.673	5511
ENSMUSG00000012483	Rpa3	24.2259	26.8493	20.2907	1.32641	0.407531	0.000694019	0.0246037	6	8255936	8259173	-1	protein_coding	replication protein A3 [Source:MGI Symbol;Acc:MGI:1915490]	ENSMUST00000012627,ENSMUST00000159594	24.9605	261	28.4506	265	27.1369	217	19.1356	181	21.4458	160
ENSMUSG00000069972	Rps13-ps2	134.41	149.275	112.113	1.32744	0.408646	1.28071e-05	0.00111257	7	88530405	88530925	-1	protein_coding	ribosomal protein S13, pseudogene 2 [Source:MGI Symbol;Acc:MGI:3704295]	ENSMUST00000093344	162.865	1703	131.517	1225	153.442	1227	127.183	1203	97.0422	724
ENSMUSG00000067608	Pcna-ps2	64.1585	71.1257	53.7077	1.32835	0.409631	2.06855e-05	0.00167267	19	9283238	9284494	1	protein_coding	proliferating cell nuclear antigen pseudogene 2 [Source:MGI Symbol;Acc:MGI:97505]	ENSMUST00000088040	69.3348	725	76.7628	715	67.2795	538	50.8521	481	56.5633	422
ENSMUSG00000026163	Sphkap	64.3333	71.4063	53.7238	1.33078	0.412273	9.14865e-06	0.000846217	1	83254139	83408200	-1	protein_coding	SPHK1 interactor, AKAP domain containing [Source:MGI Symbol;Acc:MGI:1924879]	ENSMUST00000053075,ENSMUST00000159078,ENSMUST00000160237,ENSMUST00000160567,ENSMUST00000160953	74.8815	783	72.6831	677	66.6542	533	54.2352	513	53.2124	397
ENSMUSG00000032640	Chsy1	90.2001	100.249	75.1265	1.33113	0.412656	1.88725e-07	3.21411e-05	7	66109515	66173789	1	protein_coding	chondroitin sulfate synthase 1 [Source:MGI Symbol;Acc:MGI:2681120]	ENSMUST00000036372	100.32	1049	101.134	942	99.2935	794	79.0798	748	71.1732	531
ENSMUSG00000022048	Dpysl2	61.4329	68.3689	51.0289	1.33412	0.415891	6.4159e-05	0.00406351	14	66802864	66868688	-1	protein_coding	dihydropyrimidinase-like 2 [Source:MGI Symbol;Acc:MGI:1349763]	ENSMUST00000022629	61.3015	641	73.6494	686	70.1558	561	54.3409	514	47.7169	356
ENSMUSG00000001604	Tcea3	36.4757	40.577	30.3238	1.33461	0.416413	4.79159e-05	0.00324239	4	136247729	136274898	1	protein_coding	transcription elongation factor A (SII), 3 [Source:MGI Symbol;Acc:MGI:1196908]	ENSMUST00000102533,ENSMUST00000136812,ENSMUST00000143942	39.8794	417	41.3338	385	40.5178	324	31.2936	296	29.3539	219
ENSMUSG00000059974	Ntm	37.8886	42.1345	31.5197	1.33896	0.421109	0.000134647	0.00690438	9	28994750	29963141	-1	protein_coding	neurotrimin [Source:MGI Symbol;Acc:MGI:2446259]	ENSMUST00000075069,ENSMUST00000115236,ENSMUST00000115237,ENSMUST00000124119,ENSMUST00000126044,ENSMUST00000140118,ENSMUST00000146651,ENSMUST00000148606,ENSMUST00000151977,ENSMUST00000152513,ENSMUST00000155308	40.4532	423	46.0577	429	39.8925	319	30.8707	292	32.1687	240
ENSMUSG00000047139	Cd24a	75.0308	83.5253	62.289	1.34319	0.425667	6.70375e-07	9.39906e-05	10	43579169	43584262	1	protein_coding	CD24a antigen [Source:MGI Symbol;Acc:MGI:88323]	ENSMUST00000058714	85.8795	898	78.1585	728	86.5379	692	59.8385	566	64.7395	483
ENSMUSG00000063316	Rpl27	28.3822	31.6948	23.4133	1.34329	0.425776	0.000426402	0.0170787	11	101442298	101445529	1	protein_coding	ribosomal protein L27 [Source:MGI Symbol;Acc:MGI:98036]	ENSMUST00000077856,ENSMUST00000107249,ENSMUST00000127514,ENSMUST00000139939,ENSMUST00000152162	27.1601	284	34.7848	324	33.1395	265	24.8446	235	21.9819	164
ENSMUSG00000028949	Smarcd3	89.5134	99.8887	73.9503	1.35044	0.433428	1.89992e-07	3.21411e-05	5	24590818	24602012	-1	protein_coding	SWI/SNF related, matrix associated, actin dependent regulator of chromatin, subfamily d, member 3 [Source:MGI Symbol;Acc:MGI:1914243]	ENSMUST00000030791,ENSMUST00000123223,ENSMUST00000140744,ENSMUST00000143501,ENSMUST00000144518,ENSMUST00000144995,ENSMUST00000145565,ENSMUST00000147857	96.2079	1006	108.542	1011	94.9166	759	74.851	708	73.0497	545
ENSMUSG00000021079	Timm9	27.3909	30.5971	22.5816	1.35306	0.436228	7.49187e-05	0.0045364	12	71123173	71136675	-1	protein_coding	translocase of inner mitochondrial membrane 9 [Source:MGI Symbol;Acc:MGI:1353436]	ENSMUST00000021486,ENSMUST00000166120	29.5509	309	32.8523	306	29.3879	235	23.0473	218	22.116	165
ENSMUSG00000037902	Sirpa	39.0661	43.6319	32.2173	1.35324	0.436421	3.33949e-05	0.00246758	2	129592835	129632228	1	protein_coding	signal-regulatory protein alpha [Source:MGI Symbol;Acc:MGI:108563]	ENSMUST00000049262,ENSMUST00000099113,ENSMUST00000103202,ENSMUST00000103203,ENSMUST00000127751,ENSMUST00000136153,ENSMUST00000136554,ENSMUST00000153491,ENSMUST00000160276,ENSMUST00000160952,ENSMUST00000161620,ENSMUST00000162764,ENSMUST00000163034,ENSMUST00000179001	43.3223	453	44.5547	415	43.0189	344	32.668	309	31.7666	237
ENSMUSG00000041757	Plekha6	98.2143	109.867	80.7354	1.35863	0.442155	3.2564e-08	6.44115e-06	1	133246097	133303435	1	protein_coding	pleckstrin homology domain containing, family A member 6 [Source:MGI Symbol;Acc:MGI:2388662]	ENSMUST00000038295,ENSMUST00000105082	113.613	1188	112.192	1045	103.796	830	85.7403	811	75.7304	565
ENSMUSG00000024803	Ankrd1	694.869	776.981	571.701	1.35962	0.443198	0.000162121	0.00806852	19	36111965	36119844	-1	protein_coding	ankyrin repeat domain 1 (cardiac muscle) [Source:MGI Symbol;Acc:MGI:1097717]	ENSMUST00000025718	827.618	8654	868.547	8090	634.778	5076	538.229	5091	605.173	4515
ENSMUSG00000024411	Aqp4	44.8176	50.1758	36.7802	1.36959	0.453747	1.20056e-05	0.00105483	18	15389394	15403684	-1	protein_coding	aquaporin 4 [Source:MGI Symbol;Acc:MGI:107387]	ENSMUST00000079081	52.8857	553	50.9963	475	46.6454	373	35.6282	337	37.9322	283
ENSMUSG00000029821	Dfna5	16.0293	18.0779	12.9564	1.38232	0.467094	0.00107769	0.033069	6	50189369	50263862	-1	protein_coding	deafness, autosomal dominant 5 (human) [Source:MGI Symbol;Acc:MGI:1889850]	ENSMUST00000031845,ENSMUST00000101405,ENSMUST00000165099,ENSMUST00000167893,ENSMUST00000170142	16.2578	170	19.2176	179	18.7582	150	13.8495	131	12.0633	90
ENSMUSG00000036006	Fam65b	37.7345	42.3799	30.7664	1.38842	0.473444	4.32602e-05	0.0029903	13	24582189	24733816	1	protein_coding	family with sequence similarity 65, member B [Source:MGI Symbol;Acc:MGI:2444879]	ENSMUST00000038477,ENSMUST00000058009,ENSMUST00000091694,ENSMUST00000110383,ENSMUST00000110384,ENSMUST00000132689,ENSMUST00000134370,ENSMUST00000138547,ENSMUST00000175986,ENSMUST00000176303,ENSMUST00000177174,ENSMUST00000177298,ENSMUST00000177489	43.8004	458	44.4473	414	38.8921	311	27.4876	260	34.0452	254
ENSMUSG00000017390	Aldoc	21.1317	23.8319	17.0814	1.394	0.479227	0.000742799	0.0258113	11	78322968	78327781	1	protein_coding	aldolase C, fructose-bisphosphate [Source:MGI Symbol;Acc:MGI:101863]	ENSMUST00000017534,ENSMUST00000102478,ENSMUST00000124090,ENSMUST00000128032,ENSMUST00000148689,ENSMUST00000156039	23.4304	245	27.8064	259	20.2589	162	18.0784	171	16.0843	120
ENSMUSG00000060716	Plekhh1	25.8438	29.0757	20.9958	1.39409	0.479322	3.14671e-05	0.00235217	12	79029163	79081648	1	protein_coding	pleckstrin homology domain containing, family H (with MyTH4 domain) member 1 [Source:MGI Symbol;Acc:MGI:2144989]	ENSMUST00000039928	30.316	317	29.5242	275	27.387	219	19.8757	188	22.116	165
ENSMUSG00000053886	Sh2d4a	14.9198	16.8441	12.0332	1.40573	0.491315	0.0012466	0.0371008	8	68276567	68347694	1	protein_coding	SH2 domain containing 4A [Source:MGI Symbol;Acc:MGI:1919531]	ENSMUST00000066594	19.0312	199	14.4937	135	17.0075	136	11.7351	111	12.3313	92
ENSMUSG00000042182	Bend6	19.9812	22.6022	16.0496	1.42161	0.50753	0.000371926	0.0154253	1	33852052	33907816	-1	protein_coding	BEN domain containing 6 [Source:MGI Symbol;Acc:MGI:2444572]	ENSMUST00000062289,ENSMUST00000115161,ENSMUST00000126724,ENSMUST00000129464,ENSMUST00000139700	21.9959	230	25.5518	238	20.2589	162	14.2724	135	17.8268	133
ENSMUSG00000021367	Edn1	11.6679	13.2341	9.31847	1.4279	0.5139	0.00172937	0.0468094	13	42301270	42307989	1	protein_coding	endothelin 1 [Source:MGI Symbol;Acc:MGI:95283]	ENSMUST00000021796	13.2931	139	14.279	133	12.1303	97	8.98634	85	9.6506	72
ENSMUSG00000043557	Mdga1	31.407	35.7086	24.9547	1.43357	0.519609	1.50348e-05	0.00128015	17	29827956	29970087	-1	protein_coding	MAM domain containing glycosylphosphatidylinositol anchor 1 [Source:MGI Symbol;Acc:MGI:1922012]	ENSMUST00000073556,ENSMUST00000165211,ENSMUST00000165528,ENSMUST00000167102,ENSMUST00000167190,ENSMUST00000168044,ENSMUST00000170786,ENSMUST00000171691	34.0458	356	41.4412	386	31.6389	253	24.8446	235	25.0648	187
ENSMUSG00000040616	Tmem51	26.34	30.0021	20.8467	1.44201	0.528085	4.1333e-05	0.00293601	4	142030992	142084304	-1	protein_coding	transmembrane protein 51 [Source:MGI Symbol;Acc:MGI:2384874]	ENSMUST00000036572	34.5239	361	29.8463	278	25.6362	205	21.9901	208	19.7033	147
ENSMUSG00000037335	Hand1	14.0754	16.0315	11.1412	1.44309	0.529164	0.000528538	0.0200455	11	57828705	57832818	-1	protein_coding	heart and neural crest derivatives expressed transcript 1 [Source:MGI Symbol;Acc:MGI:103577]	ENSMUST00000036917,ENSMUST00000108845,ENSMUST00000160392	15.3015	160	18.0366	168	14.7565	118	10.8893	103	11.3931	85
ENSMUSG00000060636	Rpl35a	207.475	237.029	163.143	1.44817	0.53423	1.48632e-12	6.36988e-10	16	33056453	33060189	1	protein_coding	ribosomal protein L35A [Source:MGI Symbol;Acc:MGI:1928894]	ENSMUST00000078804,ENSMUST00000115075,ENSMUST00000115076,ENSMUST00000115078,ENSMUST00000115079,ENSMUST00000133785,ENSMUST00000137720	218.524	2285	239.951	2235	252.611	2020	177.507	1679	148.78	1110
ENSMUSG00000019478	Rab4a	12.3488	14.1318	9.67434	1.45789	0.543886	0.00124966	0.0371061	8	123805985	123835287	1	protein_coding	RAB4A, member RAS oncogene family [Source:MGI Symbol;Acc:MGI:105069]	ENSMUST00000117702,ENSMUST00000118535	12.6237	132	16.6409	155	13.1308	105	9.83212	93	9.51657	71
ENSMUSG00000014602	Kif1a	34.3818	39.2627	27.0606	1.45966	0.545632	6.72562e-07	9.39906e-05	1	93015456	93101865	-1	protein_coding	kinesin family member 1A [Source:MGI Symbol;Acc:MGI:108391]	ENSMUST00000086819,ENSMUST00000112958,ENSMUST00000171556,ENSMUST00000171796	38.0624	398	41.3338	385	38.3918	307	24.6332	233	29.488	220
ENSMUSG00000025880	Smad7	33.4835	38.3728	26.1497	1.46434	0.550254	2.02293e-07	3.33446e-05	18	75367529	75395935	1	protein_coding	SMAD family member 7 [Source:MGI Symbol;Acc:MGI:1100518]	ENSMUST00000026999,ENSMUST00000168918,ENSMUST00000172718,ENSMUST00000174411,ENSMUST00000174843	36.6279	383	39.7234	370	38.767	310	26.4304	250	25.869	193
ENSMUSG00000031778	Cx3cl1	16.8947	19.334	13.2358	1.46956	0.555382	9.4309e-05	0.00529489	8	94772009	94782423	1	protein_coding	chemokine (C-X3-C motif) ligand 1 [Source:MGI Symbol;Acc:MGI:1097153]	ENSMUST00000034230,ENSMUST00000135970,ENSMUST00000150307,ENSMUST00000151783	18.0749	189	21.7942	203	18.1329	145	12.2637	116	14.2078	106
ENSMUSG00000040631	Dok4	55.2055	63.9946	42.0219	1.52296	0.606875	5.66567e-08	1.07123e-05	8	94863828	94876312	-1	protein_coding	docking protein 4 [Source:MGI Symbol;Acc:MGI:2148865]	ENSMUST00000046461	62.5447	654	72.039	671	57.4002	459	43.0287	407	41.0151	306
ENSMUSG00000020656	Grhl1	12.4819	14.5889	9.32133	1.5465	0.629008	0.000131589	0.00682194	12	24572287	24617391	1	protein_coding	grainyhead-like 1 (Drosophila) [Source:MGI Symbol;Acc:MGI:2182540]	ENSMUST00000020985,ENSMUST00000085553	13.3888	140	15.9967	149	14.3813	115	10.4664	99	8.17621	61
ENSMUSG00000035299	Mid1	53.7678	62.7481	40.2974	1.54982	0.632101	5.06755e-05	0.00339041	X	169685199	170005736	1	protein_coding	midline 1 [Source:MGI Symbol;Acc:MGI:1100537]	ENSMUST00000036753,ENSMUST00000078947,ENSMUST00000079443,ENSMUST00000112104,ENSMUST00000112105,ENSMUST00000112107,ENSMUST00000129642,ENSMUST00000133857,ENSMUST00000143815,ENSMUST00000146073,ENSMUST00000149258,ENSMUST00000151722,ENSMUST00000152163,ENSMUST00000163810,ENSMUST00000171433	46.1913	483	61.5176	573	80.5353	644	42.3944	401	38.2003	285
ENSMUSG00000020218	Wif1	11.7338	13.7128	8.76532	1.58211	0.661853	8.3408e-05	0.00495637	10	121033960	121100650	1	protein_coding	Wnt inhibitory factor 1 [Source:MGI Symbol;Acc:MGI:1344332]	ENSMUST00000020439,ENSMUST00000145691,ENSMUST00000175867	13.3888	140	14.4937	135	13.2558	106	7.61196	72	9.91868	74
ENSMUSG00000078249	Hmga1-rs1	51.7111	60.9905	37.7921	1.61716	0.693464	8.80053e-09	1.98506e-06	11	120762794	120764392	1	protein_coding	high mobility group AT-hook I, related sequence 1 [Source:MGI Symbol;Acc:MGI:96161]	ENSMUST00000105046,ENSMUST00000178955	57.5718	602	70.7506	659	54.649	437	36.5797	346	39.0045	291
ENSMUSG00000018604	Tbx3	15.0345	17.795	10.8939	1.62158	0.697396	1.47636e-06	0.000177398	5	119670669	119684724	1	protein_coding	T-box 3 [Source:MGI Symbol;Acc:MGI:98495]	ENSMUST00000018748,ENSMUST00000079719,ENSMUST00000121021,ENSMUST00000145647,ENSMUST00000154680	17.2141	180	18.7881	175	17.3826	139	11.7351	111	10.0527	75
ENSMUSG00000036040	Adamtsl2	28.4689	33.7498	20.5475	1.64389	0.717117	1.38359e-09	3.84985e-07	2	27079379	27108981	1	protein_coding	ADAMTS-like 2 [Source:MGI Symbol;Acc:MGI:1925044]	ENSMUST00000091233,ENSMUST00000130600,ENSMUST00000139633,ENSMUST00000143246,ENSMUST00000169787	32.5156	340	38.2204	356	30.5134	244	20.7215	196	20.3735	152
ENSMUSG00000055334	Snupn	7.56099	9.03861	5.34454	1.67738	0.746212	0.000530357	0.0200553	9	56950878	56983206	1	protein_coding	snurportin 1 [Source:MGI Symbol;Acc:MGI:1913319]	ENSMUST00000068856	9.18088	96	10.3066	96	7.62834	61	6.13186	58	4.55723	34
ENSMUSG00000036867	Smad6	47.8845	57.3419	33.6983	1.70443	0.769291	7.68582e-11	2.60044e-08	9	63953076	64022059	-1	protein_coding	SMAD family member 6 [Source:MGI Symbol;Acc:MGI:1336883]	ENSMUST00000041029,ENSMUST00000144323,ENSMUST00000179458	56.4241	590	65.7047	612	49.8969	399	33.6195	318	33.7771	252
ENSMUSG00000020866	Cacna1g	79.4227	95.2394	55.6976	1.70803	0.772329	2.50252e-19	2.47499e-16	11	94408391	94474198	-1	protein_coding	calcium channel, voltage-dependent, T type, alpha 1G subunit [Source:MGI Symbol;Acc:MGI:1201678]	ENSMUST00000021234,ENSMUST00000100561,ENSMUST00000103166,ENSMUST00000107785,ENSMUST00000107786,ENSMUST00000107788,ENSMUST00000107789,ENSMUST00000107790,ENSMUST00000107791,ENSMUST00000107792,ENSMUST00000107793,ENSMUST00000133000,ENSMUST00000133331,ENSMUST00000142190,ENSMUST00000146160,ENSMUST00000152811	94.0084	983	101.671	947	90.0395	720	57.5126	544	53.8825	402
ENSMUSG00000004267	Eno2	13.253	16.0314	9.08534	1.7483	0.805949	2.80652e-06	0.000303222	6	124760053	124769673	-1	protein_coding	enolase 2, gamma neuronal [Source:MGI Symbol;Acc:MGI:95394]	ENSMUST00000004378,ENSMUST00000112476,ENSMUST00000125436,ENSMUST00000127274,ENSMUST00000128598,ENSMUST00000128701,ENSMUST00000135626,ENSMUST00000138770,ENSMUST00000139763,ENSMUST00000146712,ENSMUST00000147004,ENSMUST00000147307,ENSMUST00000149652,ENSMUST00000151214,ENSMUST00000156033	13.3888	140	18.5734	173	16.1321	129	9.7264	92	8.44428	63
ENSMUSG00000037846	Rtkn2	7.68196	9.25851	5.31714	1.76773	0.821899	8.96814e-05	0.00520916	10	67979570	68059740	1	protein_coding	rhotekin 2 [Source:MGI Symbol;Acc:MGI:2158417]	ENSMUST00000068994,ENSMUST00000105437,ENSMUST00000117086,ENSMUST00000118160,ENSMUST00000123147,ENSMUST00000147556	9.46778	99	8.80357	82	9.50417	76	4.33459	41	6.2997	47
ENSMUSG00000036699	Zcchc12	8.36049	10.2843	5.47481	1.83942	0.879253	1.16233e-05	0.00103063	X	36195904	36199158	1	protein_coding	zinc finger, CCHC domain containing 12 [Source:MGI Symbol;Acc:MGI:1919943]	ENSMUST00000048067,ENSMUST00000115256,ENSMUST00000115257,ENSMUST00000115258	10.0416	105	10.3066	96	10.5046	84	6.66047	63	4.28916	32
ENSMUSG00000041670	Rims1	4.57923	5.60575	3.03944	1.88256	0.912697	0.000863207	0.0287075	1	22286251	22805994	-1	protein_coding	regulating synaptic membrane exocytosis 1 [Source:MGI Symbol;Acc:MGI:2152971]	ENSMUST00000081544,ENSMUST00000097808,ENSMUST00000097809,ENSMUST00000097810,ENSMUST00000097811,ENSMUST00000115273,ENSMUST00000164877	5.64241	59	5.79747	54	5.37736	43	2.32588	22	3.75301	28
ENSMUSG00000020469	Myl7	579.337	713.068	378.742	1.88274	0.91283	7.58163e-15	4.64176e-12	11	5896637	5898782	-1	protein_coding	myosin, light polypeptide 7, regulatory [Source:MGI Symbol;Acc:MGI:107495]	ENSMUST00000102921	653.277	6831	869.406	8098	616.52	4930	384.193	3634	373.291	2785
ENSMUSG00000076441	Ass1	10.615	13.186	6.75854	1.94443	0.959345	1.93295e-07	3.22752e-05	2	31470207	31520672	1	protein_coding	argininosuccinate synthetase 1 [Source:MGI Symbol;Acc:MGI:88090]	ENSMUST00000102840,ENSMUST00000126474,ENSMUST00000130195	12.4324	130	15.2452	142	11.8802	95	7.08335	67	6.43374	48
ENSMUSG00000024526	Cidea	5.49123	6.83942	3.46895	1.94961	0.963187	0.000187169	0.00908086	18	67343564	67367794	1	protein_coding	cell death-inducing DNA fragmentation factor, alpha subunit-like effector A [Source:MGI Symbol;Acc:MGI:1270845]	ENSMUST00000025404	7.26819	76	7.6226	71	5.62747	45	4.12315	39	2.81476	21
ENSMUSG00000020644	Id2	110.031	136.707	70.016	1.95538	0.967448	4.39876e-32	8.07927e-29	12	25093801	25096092	-1	protein_coding	inhibitor of DNA binding 2 [Source:MGI Symbol;Acc:MGI:96397]	ENSMUST00000020974	142.686	1492	144.507	1346	122.929	983	70.1992	664	69.8328	521
ENSMUSG00000027358	Bmp2	19.503	24.4224	12.1239	1.98955	0.992442	2.17919e-11	8.24055e-09	2	133552159	133562885	1	protein_coding	bone morphogenetic protein 2 [Source:MGI Symbol;Acc:MGI:88177]	ENSMUST00000028836	22.9522	240	27.0549	252	23.2602	186	14.061	133	10.1867	76
ENSMUSG00000037621	Atoh8	13.7983	17.6269	8.05552	2.16523	1.11452	1.42136e-09	3.84985e-07	6	72206177	72235577	-1	protein_coding	atonal homolog 8 (Drosophila) [Source:MGI Symbol;Acc:MGI:1918343]	ENSMUST00000042646	16.5447	173	21.5795	201	14.7565	118	9.40923	89	6.70181	50
ENSMUSG00000050840	Cdh20	12.044	15.3726	7.05116	2.17809	1.12306	5.60521e-11	1.94774e-08	1	104768529	104995481	1	protein_coding	cadherin 20 [Source:MGI Symbol;Acc:MGI:1346069]	ENSMUST00000062528	15.9709	167	16.6409	155	13.5059	108	7.40052	70	6.70181	50
ENSMUSG00000060036	Rpl3	160.394	210.641	85.0234	2.48278	1.31196	1.13833e-15	8.13084e-13	15	80077781	80083406	-1	protein_coding	ribosomal protein L3 [Source:MGI Symbol;Acc:MGI:1351605]	ENSMUST00000081650	202.744	2120	285.365	2658	143.813	1150	72.7365	688	97.3103	726
ENSMUSG00000027796	Smad9	17.9704	23.7736	9.26561	2.57817	1.36635	7.58628e-18	6.96692e-15	3	54755582	54801257	1	protein_coding	SMAD family member 9 [Source:MGI Symbol;Acc:MGI:1859993]	ENSMUST00000029371	22.9522	240	27.4843	256	20.8842	167	8.88062	84	9.6506	72
ENSMUSG00000042485	Mustn1	2.31963	3.16565	1.0506	2.96471	1.56789	9.29801e-05	0.00527441	14	30879257	30881608	1	protein_coding	musculoskeletal, embryonic nuclear protein 1 [Source:MGI Symbol;Acc:MGI:1913425]	ENSMUST00000040715	2.77339	29	3.97234	37	2.75121	22	1.16294	11	0.938253	7
ENSMUSG00000036198	Arhgap36	5.75305	7.92206	2.49953	3.14762	1.65426	7.15492e-09	1.64269e-06	X	49463945	49500244	1	protein_coding	Rho GTPase activating protein 36 [Source:MGI Symbol;Acc:MGI:1922654]	ENSMUST00000042444,ENSMUST00000114904,ENSMUST00000130558,ENSMUST00000132784,ENSMUST00000151128	8.79834	92	9.34037	87	5.62747	45	2.85449	27	2.14458	16
ENSMUSG00000074102	Rbm15b	2.77366	3.95258	1.00527	4.15482	2.05479	0.000285893	0.012418	9	106880929	106882289	-1	protein_coding	RNA binding motif protein 15B [Source:MGI Symbol;Acc:MGI:1923598]	ENSMUST00000098424	4.4948	47	1.61041	15	5.75252	46	0	0	2.01054	15
ENSMUSG00000028003	Lrat	1.67758	2.76073	0.0528608	39.8815	5.31765	1.61987e-12	6.71829e-10	3	82892579	82903973	-1	protein_coding	lecithin-retinol acyltransferase (phosphatidylcholine-retinol-O-acyltransferase) [Source:MGI Symbol;Acc:MGI:1891259]	ENSMUST00000029632	3.34719	35	2.68402	25	2.25099	18	0.105722	1	0	0
ENSMUSG00000058126	Tpm3-rs7	24.807	41.2109	0.201054	217.991	7.76813	8.71245e-160	3.73387e-156	14	113314608	113316713	1	protein_coding	tropomyosin 3, related sequence 7 [Source:MGI Symbol;Acc:MGI:99705]	ENSMUST00000072359	39.7838	416	39.0793	364	44.7696	358	0	0	0.402109	3

## Sheet: DOWNREG.
ID	mgi_symbol	AvrExp	ave_bmp2KO	ave_WT	foldChange	logFC	P.Value	adj.P.Val	chr	start	end	strand	biotype	desc	ensembl_transcript_id	Norm_Nkx_bmp2_1	Raw_Nkx_bmp2_1	Norm_Nkx_bmp2_2	Raw_Nkx_bmp2_2	Norm_Nkx_bmp2_3	Raw_Nkx_bmp2_3	Norm_WT_1	Raw_WT_1	Norm_WT_2	Raw_WT_2
ENSMUSG00000094526		3.69689	1.86974	6.43761	-3.56926	-1.83563	5.34447e-08	1.04112e-05	14	69390854	69480287	1	protein_coding	Lysyl oxidase homolog 2 [Source:UniProtKB/Swiss-Prot;Acc:P58022]	ENSMUST00000111062	0.765073	8	1.71777	16	3.12637	25	6.97763	66	5.89759	44
ENSMUSG00000027375	Mal	2.89031	1.67955	4.70645	-2.88387	-1.52801	8.33509e-06	0.000782221	2	127633226	127656695	-1	protein_coding	myelin and lymphocyte protein, T cell differentiation protein [Source:MGI Symbol;Acc:MGI:892970]	ENSMUST00000028853,ENSMUST00000028854	1.33888	14	1.07361	10	2.62615	21	5.39181	51	4.02109	30
ENSMUSG00000022309	Angpt1	32.7683	21.3692	49.8669	-2.34142	-1.22738	1.05597e-28	1.44281e-25	15	42424727	42676977	-1	protein_coding	angiopoietin 1 [Source:MGI Symbol;Acc:MGI:108448]	ENSMUST00000022921	21.6133	226	18.3587	171	24.1356	193	50.0064	473	49.7274	371
ENSMUSG00000041836	Ptpre	6.16035	4.08325	9.276	-2.30281	-1.2034	1.04048e-07	1.88415e-05	7	135537824	135686294	1	protein_coding	protein tyrosine phosphatase, receptor type, E [Source:MGI Symbol;Acc:MGI:97813]	ENSMUST00000073961	3.34719	35	3.65026	34	5.2523	42	9.30351	88	9.2485	69
ENSMUSG00000030046	Bmp10	21.7802	14.4415	32.7884	-2.28142	-1.18993	2.76976e-17	2.37405e-14	6	87429002	87434512	1	protein_coding	bone morphogenetic protein 10 [Source:MGI Symbol;Acc:MGI:1338820]	ENSMUST00000032125	15.2058	159	10.7361	100	17.3826	139	33.4081	316	32.1687	240
ENSMUSG00000009378	Slc16a12	16.9618	11.7717	24.747	-2.11816	-1.08281	8.95716e-15	5.23464e-12	19	34668403	34747289	-1	protein_coding	solute carrier family 16 (monocarboxylic acid transporters), member 12 [Source:MGI Symbol;Acc:MGI:2147716]	ENSMUST00000009522	10.5198	110	10.414	97	14.3813	115	23.8931	226	25.6009	191
ENSMUSG00000031097	Tnni2	12.8832	9.08065	18.5869	-2.04103	-1.0293	3.44006e-11	1.26368e-08	7	142441808	142444410	1	protein_coding	troponin I, skeletal, fast 2 [Source:MGI Symbol;Acc:MGI:105070]	ENSMUST00000105971,ENSMUST00000105973,ENSMUST00000129618,ENSMUST00000131034,ENSMUST00000145287,ENSMUST00000149529	10.6154	111	7.6226	71	9.00395	72	19.3471	183	17.8268	133
ENSMUSG00000062006	Rpl34	72.9942	51.5526	105.157	-2.0298	-1.02134	2.31246e-16	1.7489e-13	3	130726831	130730398	-1	protein_coding	ribosomal protein L34 [Source:MGI Symbol;Acc:MGI:1915686]	ENSMUST00000062601,ENSMUST00000079085,ENSMUST00000133802,ENSMUST00000135691	66.8483	699	46.9166	437	40.8929	327	104.559	989	105.755	789
ENSMUSG00000039116	Gpr126	48.176	34.1849	69.1627	-2.02952	-1.02114	6.81956e-15	4.38396e-12	10	14402585	14545036	-1	protein_coding	G protein-coupled receptor 126 [Source:MGI Symbol;Acc:MGI:1916151]	ENSMUST00000041168	35.0021	366	25.6592	239	41.8934	335	69.5649	658	68.7606	513
ENSMUSG00000031558	Slit2	104.003	74.0551	148.925	-2.01785	-1.01282	2.35013e-31	3.77695e-28	5	47983155	48306282	1	protein_coding	slit homolog 2 (Drosophila) [Source:MGI Symbol;Acc:MGI:1315205]	ENSMUST00000033967,ENSMUST00000170109,ENSMUST00000172484,ENSMUST00000172493,ENSMUST00000172561,ENSMUST00000172824,ENSMUST00000172998,ENSMUST00000173107,ENSMUST00000173303,ENSMUST00000173646,ENSMUST00000173671,ENSMUST00000173686,ENSMUST00000173702,ENSMUST00000173774,ENSMUST00000173926,ENSMUST00000174061,ENSMUST00000174313,ENSMUST00000174421,ENSMUST00000174487,ENSMUST00000174658	72.8732	762	63.8796	595	85.4124	683	154.565	1462	143.285	1069
ENSMUSG00000067780	Pi15	6.92284	4.93308	9.90748	-2.00553	-1.00398	1.65419e-06	0.000195119	1	17601901	17630938	1	protein_coding	peptidase inhibitor 15 [Source:MGI Symbol;Acc:MGI:1934659]	ENSMUST00000088476	4.87734	51	4.29442	40	5.62747	45	9.09207	86	10.7229	80
ENSMUSG00000024593	Megf10	7.8372	5.58482	11.2158	-1.97665	-0.983054	2.19163e-06	0.000240835	18	57133090	57297467	1	protein_coding	multiple EGF-like-domains 10 [Source:MGI Symbol;Acc:MGI:2685177]	ENSMUST00000075770,ENSMUST00000139892	6.88566	72	4.61651	43	5.2523	42	9.83212	93	12.5994	94
ENSMUSG00000020061	Mybpc1	8.58406	6.24687	12.0898	-1.94466	-0.959521	1.34932e-06	0.000168194	10	88518279	88605152	-1	protein_coding	myosin binding protein C, slow-type [Source:MGI Symbol;Acc:MGI:1336213]	ENSMUST00000119185,ENSMUST00000121629,ENSMUST00000124144,ENSMUST00000148205,ENSMUST00000153964,ENSMUST00000156573	6.12058	64	4.61651	43	8.00351	64	11.3122	107	12.8675	96
ENSMUSG00000051149	Adnp	31.5122	22.8965	44.4356	-1.93328	-0.95105	3.59321e-10	1.12678e-07	2	168180986	168207112	-1	protein_coding	activity-dependent neuroprotective protein [Source:MGI Symbol;Acc:MGI:1338758]	ENSMUST00000057793,ENSMUST00000088001,ENSMUST00000131200,ENSMUST00000139984	30.6986	321	17.6071	164	20.3839	163	48.5263	459	40.3449	301
ENSMUSG00000042529	Kcnj12	6.0077	4.39077	8.43308	-1.9277	-0.946883	2.64289e-05	0.00205937	11	61022564	61071131	1	protein_coding	potassium inwardly-rectifying channel, subfamily J, member 12 [Source:MGI Symbol;Acc:MGI:108495]	ENSMUST00000041944,ENSMUST00000089184,ENSMUST00000108717	4.87734	51	3.5429	33	4.75208	38	9.09207	86	7.7741	58
ENSMUSG00000030283	St8sia1	6.55057	4.84877	9.10326	-1.89991	-0.925935	3.68772e-05	0.00264877	6	142821545	142964452	-1	protein_coding	ST8 alpha-N-acetyl-neuraminide alpha-2,8-sialyltransferase 1 [Source:MGI Symbol;Acc:MGI:106011]	ENSMUST00000032421,ENSMUST00000147058	4.30354	45	3.86498	36	6.3778	51	9.09207	86	9.11446	68
ENSMUSG00000028927	Padi2	3.14943	2.32286	4.38928	-1.88645	-0.915676	0.00185133	0.0488758	4	140906344	140952586	1	protein_coding	peptidyl arginine deiminase, type II [Source:MGI Symbol;Acc:MGI:1338892]	ENSMUST00000030765,ENSMUST00000130958,ENSMUST00000148160	2.67776	28	2.03985	19	2.25099	18	4.75748	45	4.02109	30
ENSMUSG00000028883	Sema3a	25.1788	19.0536	34.3667	-1.8125	-0.857983	1.08492e-08	2.36421e-06	5	13396784	13602565	1	protein_coding	sema domain, immunoglobulin domain (Ig), short basic domain, secreted, (semaphorin) 3A [Source:MGI Symbol;Acc:MGI:107558]	ENSMUST00000030714,ENSMUST00000095012,ENSMUST00000125629,ENSMUST00000137798,ENSMUST00000141968	21.2308	222	13.4201	125	22.5099	180	37.6369	356	31.0964	232
ENSMUSG00000020524	Gria1	16.6882	12.7749	22.558	-1.75137	-0.808482	2.27257e-09	5.51292e-07	11	57011387	57330244	1	protein_coding	glutamate receptor, ionotropic, AMPA1 (alpha 1) [Source:MGI Symbol;Acc:MGI:95808]	ENSMUST00000036315,ENSMUST00000094179,ENSMUST00000125292,ENSMUST00000151045,ENSMUST00000173531	13.867	145	11.7023	109	12.7556	102	20.7215	196	24.3946	182
ENSMUSG00000047497	Adamts12	10.484	8.07375	14.0995	-1.7337	-0.793851	1.36052e-06	0.000168194	15	11064790	11346867	1	protein_coding	a disintegrin-like and metallopeptidase (reprolysin type) with thrombospondin type 1 motif, 12 [Source:MGI Symbol;Acc:MGI:2146046]	ENSMUST00000061318	8.4158	88	8.05205	75	7.7534	62	13.3209	126	14.878	111
ENSMUSG00000014773	Dll1	7.91294	6.15847	10.5447	-1.72558	-0.787078	4.89147e-05	0.00329265	17	15367354	15376872	-1	protein_coding	delta-like 1 (Drosophila) [Source:MGI Symbol;Acc:MGI:104659]	ENSMUST00000014917,ENSMUST00000124196,ENSMUST00000129395,ENSMUST00000140784,ENSMUST00000143460,ENSMUST00000152416	6.40749	67	5.69011	53	6.3778	51	11.8408	112	9.2485	69
ENSMUSG00000046229	Scand1	7.71368	6.02585	10.2454	-1.71848	-0.78113	0.00140676	0.040039	2	156311847	156312704	-1	protein_coding	SCAN domain-containing 1 [Source:MGI Symbol;Acc:MGI:1343132]	ENSMUST00000079125	6.12058	64	3.32818	31	8.62878	69	10.5722	100	9.91868	74
ENSMUSG00000034342	Cbl	24.031	18.7138	32.0068	-1.69827	-0.764062	3.39888e-10	1.09249e-07	9	44149262	44234046	-1	protein_coding	Casitas B-lineage lymphoma [Source:MGI Symbol;Acc:MGI:88279]	ENSMUST00000037644	21.1351	221	16.7483	156	18.258	146	30.2364	286	33.7771	252
ENSMUSG00000023328	Ache	6.07422	4.81881	7.95733	-1.67505	-0.744202	0.00127405	0.0374839	5	137287519	137294466	1	protein_coding	acetylcholinesterase [Source:MGI Symbol;Acc:MGI:87876]	ENSMUST00000024099,ENSMUST00000085934,ENSMUST00000125195,ENSMUST00000132191,ENSMUST00000137126,ENSMUST00000138591,ENSMUST00000141123,ENSMUST00000150983	4.01663	42	4.18706	39	6.25274	50	8.14057	77	7.7741	58
ENSMUSG00000018830	Myh11	10.2358	8.09303	13.4501	-1.671	-0.740713	1.72889e-05	0.00143741	16	14194527	14291408	-1	protein_coding	myosin, heavy polypeptide 11, smooth muscle [Source:MGI Symbol;Acc:MGI:102643]	ENSMUST00000090287	8.51144	89	6.76372	63	9.00395	72	14.1667	134	12.7334	95
ENSMUSG00000020431	Adcy1	8.21424	6.50269	10.7816	-1.65156	-0.723829	7.10373e-05	0.00439099	11	7063489	7178506	1	protein_coding	adenylate cyclase 1 [Source:MGI Symbol;Acc:MGI:99677]	ENSMUST00000020706,ENSMUST00000135398	6.88566	72	6.11956	57	6.50285	52	10.5722	100	10.991	82
ENSMUSG00000022122	Ednrb	99.0117	78.8499	129.254	-1.64364	-0.716891	3.86098e-11	1.3789e-08	14	103814625	103844173	-1	protein_coding	endothelin receptor type B [Source:MGI Symbol;Acc:MGI:102720]	ENSMUST00000022718,ENSMUST00000172237	75.6466	791	63.2354	589	97.6678	781	129.298	1223	129.211	964
ENSMUSG00000034845	Plvap	51.7046	41.2005	67.4608	-1.64186	-0.715331	6.07449e-10	1.77499e-07	8	71497754	71511769	-1	protein_coding	plasmalemma vesicle associated protein [Source:MGI Symbol;Acc:MGI:1890497]	ENSMUST00000048452	39.1144	409	35.9658	335	48.5213	388	65.7589	622	69.1627	516
ENSMUSG00000028125	Abca4	8.95221	7.18767	11.599	-1.63098	-0.705742	7.52866e-05	0.0045364	3	122044443	122180061	1	protein_coding	ATP-binding cassette, sub-family A (ABC1), member 4 [Source:MGI Symbol;Acc:MGI:109424]	ENSMUST00000013995,ENSMUST00000126552,ENSMUST00000132199,ENSMUST00000136358,ENSMUST00000136624,ENSMUST00000137616,ENSMUST00000139239,ENSMUST00000140913,ENSMUST00000141135,ENSMUST00000144949,ENSMUST00000150738	6.59876	69	7.0858	66	7.87845	63	12.4752	118	10.7229	80
ENSMUSG00000027887	Sypl2	9.04379	7.22514	11.7718	-1.62971	-0.704616	0.000191886	0.00927471	3	108211472	108226648	-1	protein_coding	synaptophysin-like 2 [Source:MGI Symbol;Acc:MGI:1328311]	ENSMUST00000029486,ENSMUST00000141387,ENSMUST00000156371	8.60707	90	5.69011	53	7.37823	59	12.6866	120	10.8569	81
ENSMUSG00000022887	Masp1	12.9396	10.3427	16.835	-1.62446	-0.699964	1.98436e-06	0.000225778	16	23451785	23520590	-1	protein_coding	mannan-binding lectin serine peptidase 1 [Source:MGI Symbol;Acc:MGI:88492]	ENSMUST00000089883	11.0936	116	9.55509	89	10.3796	83	16.9155	160	16.7545	125
ENSMUSG00000014547	Wdfy2	6.64486	5.34197	8.5992	-1.62268	-0.698376	0.0010525	0.0326073	14	62837690	62956886	1	protein_coding	WD repeat and FYVE domain containing 2 [Source:MGI Symbol;Acc:MGI:2442811]	ENSMUST00000014691	4.4948	47	5.15331	48	6.3778	51	8.35201	79	8.84639	66
ENSMUSG00000035296	Sgcg	13.4688	10.8509	17.3957	-1.61832	-0.694498	2.87685e-05	0.00217575	14	61221059	61258490	-1	protein_coding	sarcoglycan, gamma (dystrophin-associated glycoprotein) [Source:MGI Symbol;Acc:MGI:1346524]	ENSMUST00000077954,ENSMUST00000121148,ENSMUST00000129886	9.85032	103	8.69621	81	14.0061	112	17.2326	163	17.5587	131
ENSMUSG00000030257	Srgap3	7.26259	5.83538	9.40342	-1.61201	-0.688858	0.00115207	0.0347793	6	112717971	112947266	-1	protein_coding	SLIT-ROBO Rho GTPase activating protein 3 [Source:MGI Symbol;Acc:MGI:2152938]	ENSMUST00000060215,ENSMUST00000088373,ENSMUST00000113169,ENSMUST00000131835,ENSMUST00000143475	5.54678	58	4.83123	45	7.12812	57	8.35201	79	10.4548	78
ENSMUSG00000079470	Utp14b	7.83042	6.32865	10.0831	-1.61108	-0.688027	0.00041114	0.0165706	1	78658038	78667588	1	protein_coding	UTP14, U3 small nucleolar ribonucleoprotein, homolog B (yeast) [Source:MGI Symbol;Acc:MGI:2445092]	ENSMUST00000053760,ENSMUST00000151622	6.02495	63	5.58275	52	7.37823	59	10.7836	102	9.38253	70
ENSMUSG00000038894	Irs2	11.2463	9.06983	14.5111	-1.60804	-0.685307	3.47008e-05	0.00252061	8	10986980	11008458	-1	protein_coding	insulin receptor substrate 2 [Source:MGI Symbol;Acc:MGI:109334]	ENSMUST00000040514	9.85032	103	7.72996	72	9.62922	77	15.7525	149	13.2696	99
ENSMUSG00000021904	Sema3g	9.55834	7.69196	12.3579	-1.59542	-0.673932	0.000242927	0.0110527	14	31217860	31230350	1	protein_coding	sema domain, immunoglobulin domain (Ig), short basic domain, secreted, (semaphorin) 3G [Source:MGI Symbol;Acc:MGI:3041242]	ENSMUST00000090180	8.70271	91	6.11956	57	8.25362	66	11.3122	107	13.4036	100
ENSMUSG00000074093	Svip	9.25924	7.4804	11.9275	-1.59343	-0.672139	9.03757e-05	0.00520916	7	51997165	52006018	-1	protein_coding	small VCP/p97-interacting protein [Source:MGI Symbol;Acc:MGI:1922994]	ENSMUST00000098414	7.17256	75	7.51524	70	7.7534	62	11.5237	109	12.3313	92
ENSMUSG00000058297	Spock2	9.92585	8.04393	12.7487	-1.5824	-0.662118	8.99989e-05	0.00520916	10	60106219	60135198	1	protein_coding	sparc/osteonectin, cwcv and kazal-like domains proteoglycan 2 [Source:MGI Symbol;Acc:MGI:1891351]	ENSMUST00000121820,ENSMUST00000138976,ENSMUST00000165024	8.70271	91	7.30052	68	8.12856	65	12.898	122	12.5994	94
ENSMUSG00000052920	Prkg1	9.71309	7.86553	12.4844	-1.57819	-0.658272	0.000220766	0.0102469	19	30569238	31764822	-1	protein_coding	protein kinase, cGMP-dependent, type I [Source:MGI Symbol;Acc:MGI:108174]	ENSMUST00000065067,ENSMUST00000073581	9.27651	97	6.44164	60	7.87845	63	12.3694	117	12.5994	94
ENSMUSG00000030653	Pde2a	22.9189	18.5877	29.4157	-1.57107	-0.65175	8.12359e-08	1.5137e-05	7	101421691	101512829	1	protein_coding	phosphodiesterase 2A, cGMP-stimulated [Source:MGI Symbol;Acc:MGI:2446107]	ENSMUST00000084894,ENSMUST00000163751,ENSMUST00000166652	19.9875	209	17.3924	162	18.3831	147	27.0648	256	31.7666	237
ENSMUSG00000037940	Inpp4b	10.1102	8.25924	12.8865	-1.56613	-0.647201	0.000206153	0.00978047	8	81342556	82125036	1	protein_coding	inositol polyphosphate-4-phosphatase, type II [Source:MGI Symbol;Acc:MGI:2158925]	ENSMUST00000042529,ENSMUST00000109851,ENSMUST00000109852,ENSMUST00000164264,ENSMUST00000164870,ENSMUST00000165821,ENSMUST00000169116,ENSMUST00000169387,ENSMUST00000170160,ENSMUST00000171076,ENSMUST00000172031,ENSMUST00000172167	7.93763	83	7.0858	66	9.75428	78	12.3694	117	13.4036	100
ENSMUSG00000039706	Ldb2	12.3776	10.1348	15.7419	-1.5609	-0.642375	1.769e-05	0.00145795	5	44472133	44799707	-1	protein_coding	LIM domain binding 2 [Source:MGI Symbol;Acc:MGI:894670]	ENSMUST00000070748	9.75468	102	9.76982	91	10.8798	87	16.0697	152	15.4142	115
ENSMUSG00000025969	Nrp2	39.3565	32.1949	50.099	-1.54831	-0.630691	1.0878e-07	1.94248e-05	1	62703285	62818695	1	protein_coding	neuropilin 2 [Source:MGI Symbol;Acc:MGI:1100492]	ENSMUST00000027112,ENSMUST00000063594,ENSMUST00000075144,ENSMUST00000102822,ENSMUST00000114155,ENSMUST00000114157,ENSMUST00000126344	34.3327	359	28.9874	270	33.2646	266	43.7688	414	56.4292	421
ENSMUSG00000038264	Sema7a	12.0315	9.87252	15.2699	-1.54575	-0.628309	5.37681e-05	0.00350912	9	57940113	57962864	1	protein_coding	sema domain, immunoglobulin domain (Ig), and GPI membrane anchor, (semaphorin) 7A [Source:MGI Symbol;Acc:MGI:1306826]	ENSMUST00000043059	10.0416	105	8.69621	81	10.8798	87	14.5896	138	15.9503	119
ENSMUSG00000006344	Ggt5	10.378	8.59106	13.0584	-1.54163	-0.624454	0.000356421	0.0149492	10	75589381	75616968	1	protein_coding	gamma-glutamyltransferase 5 [Source:MGI Symbol;Acc:MGI:1346063]	ENSMUST00000072217	7.5551	79	8.58885	80	9.62922	77	14.5896	138	11.5271	86
ENSMUSG00000022885	St6gal1	25.6426	21.2551	32.2239	-1.52543	-0.609219	4.86392e-06	0.000488558	16	23224740	23360350	1	protein_coding	beta galactoside alpha 2,6 sialyltransferase 1 [Source:MGI Symbol;Acc:MGI:108470]	ENSMUST00000023601,ENSMUST00000115335,ENSMUST00000128050,ENSMUST00000144919,ENSMUST00000152449,ENSMUST00000178797	21.6133	226	16.6409	155	25.5112	204	33.6195	318	30.8283	230
ENSMUSG00000034586	Hid1	10.4567	8.67941	13.1225	-1.51578	-0.600061	0.000256806	0.0114969	11	115347707	115367756	-1	protein_coding	HID1 domain containing [Source:MGI Symbol;Acc:MGI:2445087]	ENSMUST00000044152,ENSMUST00000106542,ENSMUST00000123428,ENSMUST00000130073,ENSMUST00000145316,ENSMUST00000146256,ENSMUST00000152977,ENSMUST00000153447	8.60707	90	8.05205	75	9.37911	75	13.1095	124	13.1355	98
ENSMUSG00000043719	Col6a6	32.8117	27.2053	41.2214	-1.51265	-0.597081	2.24418e-08	4.73007e-06	9	105689417	105828085	-1	protein_coding	collagen, type VI, alpha 6 [Source:MGI Symbol;Acc:MGI:2444259]	ENSMUST00000060896,ENSMUST00000098441,ENSMUST00000166431	29.8379	312	25.7665	240	26.0114	208	42.5001	402	39.9428	298
ENSMUSG00000042686	Jph1	12.1739	10.1646	15.1879	-1.50874	-0.593348	0.000142387	0.00723586	1	16994938	17097889	-1	protein_coding	junctophilin 1 [Source:MGI Symbol;Acc:MGI:1891495]	ENSMUST00000038382	9.46778	99	10.5213	98	10.5046	84	16.704	158	13.6717	102
ENSMUSG00000035566	Pcdh17	9.80741	8.14984	12.2938	-1.50453	-0.589317	0.000543623	0.0203434	14	84443563	84537060	1	protein_coding	protocadherin 17 [Source:MGI Symbol;Acc:MGI:2684924]	ENSMUST00000071370	9.18088	96	7.51524	70	7.7534	62	12.7923	121	11.7952	88
ENSMUSG00000032289	Thsd4	28.0616	23.4907	34.9179	-1.49306	-0.578271	3.07641e-08	6.18023e-06	9	59966931	60522046	-1	protein_coding	thrombospondin, type I, domain containing 4 [Source:MGI Symbol;Acc:MGI:2672033]	ENSMUST00000034829,ENSMUST00000098660,ENSMUST00000126347,ENSMUST00000140824,ENSMUST00000146099,ENSMUST00000171654	22.6653	237	22.5457	210	25.2611	202	35.5225	336	34.3133	256
ENSMUSG00000038267	Slc22a23	42.1216	35.2873	52.373	-1.49158	-0.576841	1.40071e-06	0.000169895	13	34179158	34345182	-1	protein_coding	solute carrier family 22, member 23 [Source:MGI Symbol;Acc:MGI:1920352]	ENSMUST00000040336,ENSMUST00000128392,ENSMUST00000143353,ENSMUST00000145038,ENSMUST00000148390	33.8545	354	29.7389	277	42.2685	338	53.8123	509	50.9337	380
ENSMUSG00000061353	Cxcl12	150.998	126.538	187.688	-1.48497	-0.570438	5.96859e-13	2.95147e-10	6	117168535	117181367	1	protein_coding	chemokine (C-X-C motif) ligand 12 [Source:MGI Symbol;Acc:MGI:103556]	ENSMUST00000073043,ENSMUST00000112866,ENSMUST00000112871,ENSMUST00000134244	130.349	1363	108.327	1009	140.937	1127	188.396	1782	186.98	1395
ENSMUSG00000029638	Glcci1	14.6989	12.3222	18.2641	-1.48271	-0.568233	0.000370353	0.0154098	6	8509600	8597548	1	protein_coding	glucocorticoid induced transcript 1 [Source:MGI Symbol;Acc:MGI:2179717]	ENSMUST00000064285,ENSMUST00000161217,ENSMUST00000161494,ENSMUST00000162206,ENSMUST00000162383,ENSMUST00000162567	10.3285	108	12.1317	113	14.5064	116	15.7525	149	20.7756	155
ENSMUSG00000042289	Hsd3b7	18.3073	15.3778	22.7015	-1.47329	-0.559044	5.12395e-05	0.00339041	7	127785608	127803802	1	protein_coding	hydroxy-delta-5-steroid dehydrogenase, 3 beta- and steroid delta-isomerase 7 [Source:MGI Symbol;Acc:MGI:2141879]	ENSMUST00000046863,ENSMUST00000106271,ENSMUST00000106272,ENSMUST00000124631,ENSMUST00000125188,ENSMUST00000132702,ENSMUST00000136597,ENSMUST00000136823,ENSMUST00000138432,ENSMUST00000139068,ENSMUST00000144748,ENSMUST00000154987,ENSMUST00000155005	14.8233	155	17.9292	167	13.3809	107	23.153	219	22.25	166
ENSMUSG00000036155	Mgat5	13.3752	11.2613	16.5461	-1.46516	-0.551055	0.000243286	0.0110527	1	127204986	127483704	1	protein_coding	mannoside acetylglucosaminyltransferase 5 [Source:MGI Symbol;Acc:MGI:894701]	ENSMUST00000038361,ENSMUST00000171405	12.2412	128	9.66246	90	11.8802	95	16.0697	152	17.0226	127
ENSMUSG00000089704	Galnt2	49.6179	42.0225	61.0109	-1.45829	-0.544281	8.40955e-06	0.00078349	8	124231391	124345724	1	protein_coding	UDP-N-acetyl-alpha-D-galactosamine:polypeptide N-acetylgalactosaminyltransferase 2 [Source:MGI Symbol;Acc:MGI:894694]	ENSMUST00000034458,ENSMUST00000142547,ENSMUST00000142578,ENSMUST00000147911	39.6882	415	35.1069	327	51.2725	410	62.3758	590	59.6461	445
ENSMUSG00000041261	Car8	12.523	10.6571	15.3219	-1.45497	-0.540993	0.000775956	0.0268907	4	8143367	8239041	-1	protein_coding	carbonic anhydrase 8 [Source:MGI Symbol;Acc:MGI:88253]	ENSMUST00000066674	10.2329	107	9.23301	86	12.5055	100	16.704	158	13.9398	104
ENSMUSG00000057123	Gja5	134.233	113.723	164.999	-1.45383	-0.539858	1.31675e-09	3.76209e-07	3	97032416	97053634	1	protein_coding	gap junction protein, alpha 5 [Source:MGI Symbol;Acc:MGI:95716]	ENSMUST00000072600,ENSMUST00000132256	107.302	1122	98.557	918	135.309	1082	161.648	1529	168.349	1256
ENSMUSG00000059049	Frem1	46.751	39.6357	57.4239	-1.45266	-0.538701	2.09907e-06	0.000236735	4	82897920	83052339	-1	protein_coding	Fras1 related extracellular matrix protein 1 [Source:MGI Symbol;Acc:MGI:2670972]	ENSMUST00000071708,ENSMUST00000107230,ENSMUST00000127886,ENSMUST00000130889,ENSMUST00000131102,ENSMUST00000133610,ENSMUST00000141841,ENSMUST00000170248	34.237	358	38.6498	360	46.0202	368	54.1295	512	60.7184	453
ENSMUSG00000023206	Il15ra	10.2639	8.64442	12.693	-1.45257	-0.538605	0.00184292	0.0488758	2	11705287	11733986	1	protein_coding	interleukin 15 receptor, alpha chain [Source:MGI Symbol;Acc:MGI:104644]	ENSMUST00000078834,ENSMUST00000091456,ENSMUST00000114831,ENSMUST00000114832,ENSMUST00000114833,ENSMUST00000114834,ENSMUST00000123600,ENSMUST00000124448,ENSMUST00000126394,ENSMUST00000128156,ENSMUST00000130245,ENSMUST00000133975,ENSMUST00000135341,ENSMUST00000138349,ENSMUST00000138856,ENSMUST00000139774,ENSMUST00000148748	8.60707	90	9.44773	88	7.87845	63	11.3122	107	14.0738	105
ENSMUSG00000021130	Galntl1	10.5609	8.99917	12.9035	-1.4474	-0.533467	0.00161317	0.0441997	12	80518990	80603896	1	protein_coding	UDP-N-acetyl-alpha-D-galactosamine:polypeptide N-acetylgalactosaminyltransferase-like 1 [Source:MGI Symbol;Acc:MGI:1917754]	ENSMUST00000021558	8.79834	92	7.94469	74	10.2545	82	13.7438	130	12.0633	90
ENSMUSG00000033713	Foxn3	20.5332	17.3929	25.2435	-1.44692	-0.532989	1.8916e-05	0.00154907	12	99194980	99450111	-1	protein_coding	forkhead box N3 [Source:MGI Symbol;Acc:MGI:1918625]	ENSMUST00000046859,ENSMUST00000085108,ENSMUST00000176311,ENSMUST00000176829,ENSMUST00000176928,ENSMUST00000176959,ENSMUST00000177269,ENSMUST00000177287,ENSMUST00000177451	18.1705	190	18.2513	170	15.7569	126	25.6904	243	24.7967	185
ENSMUSG00000020357	Flt4	34.9103	29.7249	42.6883	-1.44086	-0.52693	6.54713e-07	9.35294e-05	11	49609263	49652739	1	protein_coding	FMS-like tyrosine kinase 4 [Source:MGI Symbol;Acc:MGI:95561]	ENSMUST00000020617,ENSMUST00000152253	30.1248	315	26.4107	246	32.6393	261	43.5573	412	41.8193	312
ENSMUSG00000071984	Fndc1	16.0407	13.6805	19.5809	-1.44064	-0.526706	8.20982e-05	0.00490947	17	7738569	7827302	-1	protein_coding	fibronectin type III domain containing 1 [Source:MGI Symbol;Acc:MGI:1915905]	ENSMUST00000097424,ENSMUST00000097425,ENSMUST00000114579,ENSMUST00000167580,ENSMUST00000169126	13.2931	139	13.7422	128	14.0061	112	20.9329	198	18.2289	136
ENSMUSG00000096768	Erdr1	26.7024	22.7683	32.6034	-1.43481	-0.520863	7.35718e-05	0.00449419	Y	90784738	90816464	1	protein_coding	erythroid differentiation regulator 1 [Source:RefSeq peptide;Acc:NP_579940]	ENSMUST00000177591,ENSMUST00000177671,ENSMUST00000179077,ENSMUST00000179483	22.7609	238	26.4107	246	19.1334	153	36.7911	348	28.4157	212
ENSMUSG00000025262	Fam120c	17.279	14.6998	21.1478	-1.42353	-0.509475	0.000926403	0.0300019	X	151344175	151471842	1	protein_coding	family with sequence similarity 120C [Source:MGI Symbol;Acc:MGI:2387687]	ENSMUST00000073364,ENSMUST00000125924	17.9792	188	12.2391	114	13.8811	111	19.2413	182	23.0542	172
ENSMUSG00000040147	Maob	11.7268	9.9852	14.3392	-1.4235	-0.509443	0.00122884	0.0367424	X	16709282	16817366	-1	protein_coding	monoamine oxidase B [Source:MGI Symbol;Acc:MGI:96916]	ENSMUST00000040820,ENSMUST00000163344,ENSMUST00000168613,ENSMUST00000173143	10.8067	113	9.76982	91	9.37911	75	13.5324	128	15.1461	113
ENSMUSG00000047419	Cmya5	69.1004	59.1085	84.0881	-1.42291	-0.508849	2.62688e-08	5.44739e-06	13	93040713	93144724	-1	protein_coding	cardiomyopathy associated 5 [Source:MGI Symbol;Acc:MGI:1923719]	ENSMUST00000062122	53.9377	564	63.9869	596	59.401	475	81.7229	773	86.4533	645
ENSMUSG00000049265	Kcnk3	45.5121	39.0144	55.2587	-1.4224	-0.508323	1.1391e-06	0.000146454	5	30588170	30625270	1	protein_coding	potassium channel, subfamily K, member 3 [Source:MGI Symbol;Acc:MGI:1100509]	ENSMUST00000066295	39.3056	411	38.2204	356	39.5173	316	60.79	575	49.7274	371
ENSMUSG00000003178	Mical3	34.5517	29.569	42.0257	-1.42216	-0.508081	3.32064e-07	5.2708e-05	6	121007241	121081609	-1	protein_coding	microtubule associated monoxygenase, calponin and LIM domain containing 3 [Source:MGI Symbol;Acc:MGI:2442733]	ENSMUST00000077159	29.4553	308	29.7389	277	29.5129	236	42.5001	402	41.5512	310
ENSMUSG00000023845	Lnpep	55.2249	47.3124	67.0936	-1.41463	-0.500422	5.33886e-07	7.88986e-05	17	17527723	17624489	-1	protein_coding	leucyl/cystinyl aminopeptidase [Source:MGI Symbol;Acc:MGI:2387123]	ENSMUST00000041047	51.1643	535	45.6283	425	45.1448	361	66.4989	629	67.6883	505
ENSMUSG00000031543	Ank1	29.5701	25.4247	35.7882	-1.4134	-0.499168	1.39706e-06	0.000169895	8	22974844	23150497	1	protein_coding	ankyrin 1, erythroid [Source:MGI Symbol;Acc:MGI:88024]	ENSMUST00000033947,ENSMUST00000084038,ENSMUST00000110688,ENSMUST00000117270,ENSMUST00000117296,ENSMUST00000117662,ENSMUST00000118733,ENSMUST00000121075,ENSMUST00000121802,ENSMUST00000123418,ENSMUST00000130311,ENSMUST00000135206,ENSMUST00000141784,ENSMUST00000152511,ENSMUST00000173248,ENSMUST00000173573,ENSMUST00000174435	25.5343	267	24.4782	228	26.2615	210	37.5312	355	34.0452	254
ENSMUSG00000055980	Irs1	69.1297	59.3406	83.8134	-1.40836	-0.494018	3.71495e-07	5.82477e-05	1	82233101	82291416	-1	protein_coding	insulin receptor substrate 1 [Source:MGI Symbol;Acc:MGI:99454]	ENSMUST00000069799	66.657	697	52.7141	491	58.6507	469	80.7714	764	86.8554	648
ENSMUSG00000041992	Rapgef5	26.6489	22.8561	32.3381	-1.40792	-0.493565	8.36535e-05	0.00495637	12	117516479	117756978	1	protein_coding	Rap guanine nucleotide exchange factor (GEF) 5 [Source:MGI Symbol;Acc:MGI:2444365]	ENSMUST00000109691	26.395	276	18.7881	175	23.3853	187	30.765	291	33.9112	253
ENSMUSG00000018381	Abi3	14.6288	12.542	17.7591	-1.40777	-0.493413	0.00182905	0.0487927	11	95830074	95842476	-1	protein_coding	ABI gene family, member 3 [Source:MGI Symbol;Acc:MGI:1913860]	ENSMUST00000059026,ENSMUST00000131049,ENSMUST00000137645,ENSMUST00000143492	11.5717	121	15.6746	146	10.3796	83	17.0212	161	18.497	138
ENSMUSG00000032338	Hcn4	13.3948	11.5789	16.1186	-1.40342	-0.488946	0.00110375	0.0336995	9	58823512	58860955	1	protein_coding	hyperpolarization-activated, cyclic nucleotide-gated K+ 4 [Source:MGI Symbol;Acc:MGI:1298209]	ENSMUST00000034889	11.763	123	10.8434	101	12.1303	97	17.7612	168	14.4759	108
ENSMUSG00000007279	Scube2	16.7536	14.417	20.2586	-1.40099	-0.486451	0.000137113	0.00699549	7	109798676	109865679	-1	protein_coding	signal peptide, CUB domain, EGF-like 2 [Source:MGI Symbol;Acc:MGI:1928765]	ENSMUST00000007423,ENSMUST00000106728,ENSMUST00000106729,ENSMUST00000132113,ENSMUST00000138946	14.5364	152	14.7084	137	14.0061	112	19.8757	188	20.6416	154
ENSMUSG00000026678	Rgs5	67.9949	58.8305	81.7415	-1.39551	-0.480789	2.13842e-06	0.000239075	1	169655501	169695813	1	protein_coding	regulator of G-protein signaling 5 [Source:MGI Symbol;Acc:MGI:1098434]	ENSMUST00000027997,ENSMUST00000152809	52.5988	550	55.6128	518	68.2799	546	83.7316	792	79.7515	595
ENSMUSG00000056427	Slit3	25.8798	22.4125	31.0808	-1.39548	-0.480761	3.46016e-05	0.00252061	11	35121224	35708507	1	protein_coding	slit homolog 3 (Drosophila) [Source:MGI Symbol;Acc:MGI:1315202]	ENSMUST00000069837,ENSMUST00000124438,ENSMUST00000153098,ENSMUST00000156571	22.9522	240	21.15	197	23.1351	185	34.1481	323	28.0136	209
ENSMUSG00000046711	Hmga1	46.7908	40.3565	56.4423	-1.39414	-0.479371	0.000157148	0.00792334	17	27556620	27563674	1	protein_coding	high mobility group AT-hook 1 [Source:MGI Symbol;Acc:MGI:96160]	ENSMUST00000114888,ENSMUST00000117254,ENSMUST00000117600,ENSMUST00000118570,ENSMUST00000118599,ENSMUST00000119486	49.8254	521	32.8523	306	38.3918	307	56.4554	534	56.4292	421
ENSMUSG00000036698	Eif2c2	188.722	163.114	227.133	-1.39093	-0.476048	7.9606e-13	3.79072e-10	15	73098592	73184840	-1	protein_coding	eukaryotic translation initiation factor 2C, 2 [Source:MGI Symbol;Acc:MGI:2446632]	ENSMUST00000044113	177.497	1856	153.526	1430	158.319	1266	228.147	2158	226.119	1687
ENSMUSG00000038112	AW551984	20.6469	17.8286	24.8744	-1.39007	-0.475155	0.000226455	0.0104731	9	39587396	39604403	-1	protein_coding	expressed sequence AW551984 [Source:MGI Symbol;Acc:MGI:2143322]	ENSMUST00000042485,ENSMUST00000119722,ENSMUST00000128054,ENSMUST00000130829,ENSMUST00000136814,ENSMUST00000141370,ENSMUST00000147753	18.2661	191	16.2115	151	19.0083	152	22.9416	217	26.8072	200
ENSMUSG00000025006	Sorbs1	32.3366	27.9476	38.9201	-1.38886	-0.473897	5.26148e-06	0.00052036	19	40295049	40402267	-1	protein_coding	sorbin and SH3 domain containing 1 [Source:MGI Symbol;Acc:MGI:700014]	ENSMUST00000099466,ENSMUST00000099467,ENSMUST00000165212,ENSMUST00000165469	29.4553	308	26.6254	248	27.7622	222	38.1655	361	39.6747	296
ENSMUSG00000051159	Cited1	111.012	96.3168	133.056	-1.38205	-0.466813	5.2618e-10	1.57328e-07	X	102247381	102252181	-1	protein_coding	Cbp/p300-interacting transactivator with Glu/Asp-rich carboxy-terminal domain 1 [Source:MGI Symbol;Acc:MGI:108023]	ENSMUST00000050551,ENSMUST00000101336,ENSMUST00000130589,ENSMUST00000134887,ENSMUST00000136277	102.902	1076	91.2565	850	94.7916	758	139.447	1319	126.664	945
ENSMUSG00000026235	Epha4	23.2462	20.3024	27.6619	-1.37581	-0.460282	0.000488372	0.0188405	1	77367185	77515088	-1	protein_coding	Eph receptor A4 [Source:MGI Symbol;Acc:MGI:98277]	ENSMUST00000027451	17.501	183	18.8955	176	24.5107	196	28.6506	271	26.6732	199
ENSMUSG00000016763	Scube1	27.8662	24.289	33.232	-1.3753	-0.459749	1.43286e-05	0.00122815	15	83602583	83725021	-1	protein_coding	signal peptide, CUB domain, EGF-like 1 [Source:MGI Symbol;Acc:MGI:1890616]	ENSMUST00000016907,ENSMUST00000043634,ENSMUST00000076060,ENSMUST00000144773,ENSMUST00000171496	24.2911	254	23.1899	216	25.3861	203	35.0996	332	31.3645	234
ENSMUSG00000005672	Kit	28.2049	24.5872	33.6313	-1.37476	-0.459183	2.45388e-05	0.00192376	5	75574916	75656722	1	protein_coding	kit oncogene [Source:MGI Symbol;Acc:MGI:96677]	ENSMUST00000005815,ENSMUST00000136002,ENSMUST00000143221,ENSMUST00000144270,ENSMUST00000148993,ENSMUST00000151357	23.2391	243	22.7605	212	27.7622	222	33.6195	318	33.6431	251
ENSMUSG00000024427	Spry4	17.2272	14.9733	20.6079	-1.37415	-0.458536	0.000848654	0.0285632	18	38586268	38601268	-1	protein_coding	sprouty homolog 4 (Drosophila) [Source:MGI Symbol;Acc:MGI:1345144]	ENSMUST00000025295	15.7796	165	12.8833	120	16.2571	130	19.77	187	21.4458	160
ENSMUSG00000059173	Pde1a	21.2384	18.5186	25.3181	-1.37271	-0.457022	0.000551496	0.020493	2	79834453	80129458	-1	protein_coding	phosphodiesterase 1A, calmodulin-dependent [Source:MGI Symbol;Acc:MGI:1201792]	ENSMUST00000090756,ENSMUST00000102651,ENSMUST00000102652,ENSMUST00000102653,ENSMUST00000102654,ENSMUST00000102655,ENSMUST00000125887,ENSMUST00000134739,ENSMUST00000146076,ENSMUST00000153705	17.6923	185	16.1041	150	21.7595	174	24.6332	233	26.003	194
ENSMUSG00000029765	Plxna4	71.9249	62.6172	85.8864	-1.37218	-0.456472	1.16762e-06	0.000148634	6	32145926	32588192	-1	protein_coding	plexin A4 [Source:MGI Symbol;Acc:MGI:2179061]	ENSMUST00000115096	69.6217	728	55.8275	520	62.4024	499	90.8149	859	80.9578	604
ENSMUSG00000002409	Dyrk1b	16.2512	14.1868	19.3478	-1.37205	-0.456331	0.00140761	0.040039	7	28179469	28187294	1	protein_coding	dual-specificity tyrosine-(Y)-phosphorylation regulated kinase 1b [Source:MGI Symbol;Acc:MGI:1330302]	ENSMUST00000085901,ENSMUST00000172467,ENSMUST00000172761,ENSMUST00000173223	15.4927	162	12.5612	117	14.5064	116	21.6729	205	17.0226	127
ENSMUSG00000014813	Stc1	16.3	14.2468	19.3799	-1.3719	-0.456175	0.000647784	0.0234607	14	69029289	69041401	1	protein_coding	stanniocalcin 1 [Source:MGI Symbol;Acc:MGI:109131]	ENSMUST00000014957	13.58	142	14.279	133	14.8815	119	20.9329	198	17.8268	133
ENSMUSG00000024544	D18Ertd653e	14.1066	12.3159	16.7925	-1.37149	-0.45574	0.00141135	0.0400568	18	67933257	68255549	1	protein_coding	DNA segment, Chr 18, ERATO Doi 653, expressed [Source:MGI Symbol;Acc:MGI:1277150]	ENSMUST00000063775	11.9543	125	11.4876	107	13.5059	108	17.2326	163	16.3524	122
ENSMUSG00000044338	Aplnr	33.0703	28.8823	39.3525	-1.36888	-0.453001	1.05505e-05	0.000955266	2	85136360	85139922	1	protein_coding	apelin receptor [Source:MGI Symbol;Acc:MGI:1346086]	ENSMUST00000057019	28.8815	302	27.377	255	30.3883	243	41.4429	392	37.2621	278
ENSMUSG00000038296	Galntl4	14.3076	12.4792	17.0502	-1.36879	-0.452902	0.00133832	0.0390171	7	111471661	111779977	-1	protein_coding	UDP-N-acetyl-alpha-D-galactosamine:polypeptide N-acetylgalactosaminyltransferase-like 4 [Source:MGI Symbol;Acc:MGI:2446239]	ENSMUST00000049430,ENSMUST00000106663	12.3368	129	11.5949	108	13.5059	108	16.8097	159	17.2907	129
ENSMUSG00000062960	Kdr	145.827	127.063	173.971	-1.36858	-0.452685	1.4373e-09	3.84985e-07	5	75932827	75978458	-1	protein_coding	kinase insert domain protein receptor [Source:MGI Symbol;Acc:MGI:96683]	ENSMUST00000113516,ENSMUST00000149573	136.566	1428	112.192	1045	132.433	1059	172.221	1629	175.721	1311
ENSMUSG00000023886	Smoc2	26.0275	22.7593	30.9298	-1.36778	-0.451836	9.07562e-05	0.00520916	17	14279506	14404790	1	protein_coding	SPARC related modular calcium binding 2 [Source:MGI Symbol;Acc:MGI:1929881]	ENSMUST00000024660	22.7609	238	20.5059	191	25.011	200	32.7737	310	29.0858	217
ENSMUSG00000004151	Etv1	33.7398	29.4544	40.168	-1.3658	-0.44975	7.97619e-06	0.000754043	12	38779380	38868215	1	protein_coding	ets variant gene 1 [Source:MGI Symbol;Acc:MGI:99254]	ENSMUST00000095767,ENSMUST00000159334,ENSMUST00000160244,ENSMUST00000160701,ENSMUST00000160856,ENSMUST00000160996,ENSMUST00000161164,ENSMUST00000161513,ENSMUST00000161591,ENSMUST00000161980,ENSMUST00000162563,ENSMUST00000162730,ENSMUST00000163063	28.5946	299	28.88	269	30.8885	247	39.8571	377	40.4789	302
ENSMUSG00000020053	Igf1	74.4944	65.185	88.4585	-1.36222	-0.445961	6.39746e-06	0.000623122	10	87858265	87937042	1	protein_coding	insulin-like growth factor 1 [Source:MGI Symbol;Acc:MGI:96432]	ENSMUST00000062862,ENSMUST00000095360,ENSMUST00000105300,ENSMUST00000121161,ENSMUST00000121952,ENSMUST00000122100,ENSMUST00000122386,ENSMUST00000126490	59.867	626	58.4042	544	77.2839	618	89.1234	843	87.7937	655
ENSMUSG00000074457	S100a16	25.0952	21.9335	29.8376	-1.36068	-0.444327	0.000100727	0.00551085	3	90537254	90543151	1	protein_coding	S100 calcium binding protein A16 [Source:MGI Symbol;Acc:MGI:1915110]	ENSMUST00000098910,ENSMUST00000098911,ENSMUST00000107331,ENSMUST00000107333,ENSMUST00000107334,ENSMUST00000107335,ENSMUST00000127008,ENSMUST00000150833	23.1435	242	19.647	183	23.0101	184	29.9192	283	29.756	222
ENSMUSG00000020182	Ddc	105.852	92.6152	125.708	-1.35637	-0.439746	1.82306e-09	4.50751e-07	11	11814101	11898144	-1	protein_coding	dopa decarboxylase [Source:MGI Symbol;Acc:MGI:94876]	ENSMUST00000066237,ENSMUST00000109659,ENSMUST00000122971,ENSMUST00000134121,ENSMUST00000134401,ENSMUST00000136810,ENSMUST00000145033,ENSMUST00000146359,ENSMUST00000155690,ENSMUST00000178704	97.1643	1016	86.64	807	94.0412	752	124.752	1180	126.664	945
ENSMUSG00000033453	Adamts15	32.2928	28.3716	38.1745	-1.35544	-0.43876	0.000183306	0.00895496	9	30899155	30922452	-1	protein_coding	a disintegrin-like and metallopeptidase (reprolysin type) with thrombospondin type 1 motif, 15 [Source:MGI Symbol;Acc:MGI:2449569]	ENSMUST00000065112	28.2121	295	24.2635	226	32.6393	261	41.2315	390	35.1175	262
ENSMUSG00000030020	Prickle2	23.2367	20.3023	27.6383	-1.35538	-0.4387	0.000916002	0.0297847	6	92370892	92706145	-1	protein_coding	prickle homolog 2 (Drosophila) [Source:MGI Symbol;Acc:MGI:1925144]	ENSMUST00000032093,ENSMUST00000113445,ENSMUST00000113446,ENSMUST00000113447	23.2391	243	16.5335	154	21.1343	169	26.3247	249	28.9518	216
ENSMUSG00000043671	Dpy19l3	15.5118	13.5863	18.4	-1.3543	-0.437551	0.00120488	0.0361099	7	35685165	35754454	-1	protein_coding	dpy-19-like 3 (C. elegans) [Source:MGI Symbol;Acc:MGI:2443952]	ENSMUST00000051377,ENSMUST00000124116,ENSMUST00000127782,ENSMUST00000143590,ENSMUST00000144416,ENSMUST00000150862,ENSMUST00000155451,ENSMUST00000155993	13.867	145	14.3863	134	12.5055	100	19.2413	182	17.5587	131
ENSMUSG00000056025	Clca1	73.9675	64.8512	87.642	-1.3536	-0.436801	5.09576e-07	7.61816e-05	3	144729677	144760977	-1	protein_coding	chloride channel calcium activated 1 [Source:MGI Symbol;Acc:MGI:1316732]	ENSMUST00000029932,ENSMUST00000059091	61.3971	642	61.625	574	71.5314	572	85.2117	806	90.0723	672
ENSMUSG00000021256	Vash1	26.0685	22.8509	30.8949	-1.35333	-0.436509	0.000111461	0.00602121	12	86678700	86692091	1	protein_coding	vasohibin 1 [Source:MGI Symbol;Acc:MGI:2442543]	ENSMUST00000021681	24.4823	256	20.9353	195	23.1351	185	32.0337	303	29.756	222
ENSMUSG00000066842	Hmcn1	143.173	125.633	169.482	-1.35136	-0.434409	3.75858e-10	1.15057e-07	1	150563527	150993435	-1	protein_coding	hemicentin 1 [Source:MGI Symbol;Acc:MGI:2685047]	ENSMUST00000074783,ENSMUST00000137197,ENSMUST00000137909,ENSMUST00000151899,ENSMUST00000155715,ENSMUST00000177036	127.672	1335	119.922	1117	129.307	1034	177.718	1681	161.246	1203
ENSMUSG00000046470	Sox18	18.9476	16.664	22.3731	-1.34871	-0.431579	0.00120335	0.0361099	2	181669836	181671640	-1	protein_coding	SRY-box containing gene 18 [Source:MGI Symbol;Acc:MGI:103559]	ENSMUST00000054491	17.5967	184	15.1378	141	17.2576	138	24.1045	228	20.6416	154
ENSMUSG00000030096	Slc6a6	122.446	107.662	144.621	-1.34649	-0.429204	4.69172e-09	1.11706e-06	6	91684067	91759063	1	protein_coding	solute carrier family 6 (neurotransmitter transporter, taurine), member 6 [Source:MGI Symbol;Acc:MGI:98488]	ENSMUST00000032185	106.25	1111	100.812	939	115.926	927	149.173	1411	140.068	1045
ENSMUSG00000030871	Ears2	46.2288	40.5645	54.7253	-1.34597	-0.428648	1.20604e-05	0.00105483	7	122037213	122067263	-1	protein_coding	glutamyl-tRNA synthetase 2 (mitochondrial)(putative) [Source:MGI Symbol;Acc:MGI:1914667]	ENSMUST00000033159,ENSMUST00000147397,ENSMUST00000151530	43.131	451	40.0455	373	38.5169	308	54.7638	518	54.6868	408
ENSMUSG00000041702	Btbd7	45.9195	40.3126	54.3298	-1.34371	-0.426226	0.000324765	0.0138262	12	102784656	102878406	-1	protein_coding	BTB (POZ) domain containing 7 [Source:MGI Symbol;Acc:MGI:1917858]	ENSMUST00000045652	48.5821	508	35.2143	328	37.1413	297	55.7153	527	52.9443	395
ENSMUSG00000048126	Col6a3	88.3011	77.682	104.23	-1.34287	-0.42532	7.73058e-07	0.000103533	1	90765923	90843971	-1	protein_coding	collagen, type VI, alpha 3 [Source:MGI Symbol;Acc:MGI:88461]	ENSMUST00000056925,ENSMUST00000097653,ENSMUST00000130846,ENSMUST00000136916,ENSMUST00000145750,ENSMUST00000150769	84.6362	885	70.7506	659	77.659	621	110.479	1045	97.9804	731
ENSMUSG00000036273	Lrrk2	22.0507	19.3527	26.0978	-1.34178	-0.42415	0.0006784	0.0242958	15	91673175	91816120	1	protein_coding	leucine-rich repeat kinase 2 [Source:MGI Symbol;Acc:MGI:1913975]	ENSMUST00000060642,ENSMUST00000133743,ENSMUST00000137657,ENSMUST00000140734,ENSMUST00000156900,ENSMUST00000172797	20.657	216	17.3924	162	20.0088	160	24.316	230	27.8795	208
ENSMUSG00000028476	Reck	29.3629	25.8691	34.6036	-1.33998	-0.422207	6.22708e-05	0.00398316	4	43875530	43944806	1	protein_coding	reversion-inducing-cysteine-rich protein with kazal motifs [Source:MGI Symbol;Acc:MGI:1855698]	ENSMUST00000030198,ENSMUST00000128463,ENSMUST00000130415	25.6299	268	27.5917	257	24.3857	195	36.3683	344	32.8389	245
ENSMUSG00000040624	Plekhg1	30.0636	26.4556	35.4757	-1.33777	-0.419829	6.72829e-05	0.00421979	10	3740364	3967303	1	protein_coding	pleckstrin homology domain containing, family G (with RhoGef domain) member 1 [Source:MGI Symbol;Acc:MGI:2676551]	ENSMUST00000042438,ENSMUST00000120274,ENSMUST00000131525,ENSMUST00000136671,ENSMUST00000137111,ENSMUST00000141367,ENSMUST00000144543,ENSMUST00000154727	27.7339	290	24.3709	227	27.262	218	34.3595	325	36.5919	273
ENSMUSG00000067336	Bmpr2	30.8309	27.1849	36.2998	-1.33112	-0.412643	0.000467845	0.0183387	1	59764279	59870549	1	protein_coding	bone morphogenetic protein receptor, type II (serine/threonine kinase) [Source:MGI Symbol;Acc:MGI:1095407]	ENSMUST00000087435	31.9418	334	23.7267	221	25.8863	207	37.214	352	35.3856	264
ENSMUSG00000031209	Heph	39.0931	34.5429	45.9184	-1.33075	-0.41224	6.6376e-05	0.00418331	X	96455359	96574485	1	protein_coding	hephaestin [Source:MGI Symbol;Acc:MGI:1332240]	ENSMUST00000033553,ENSMUST00000079322,ENSMUST00000113838,ENSMUST00000135212,ENSMUST00000154413	34.0458	356	33.0671	308	36.516	292	45.4603	430	46.3765	346
ENSMUSG00000024298	Zfp871	38.8464	34.2935	45.6758	-1.33002	-0.411449	0.000105628	0.00575447	17	32771236	32788287	-1	protein_coding	zinc finger protein 871 [Source:MGI Symbol;Acc:MGI:1921793]	ENSMUST00000057501,ENSMUST00000159086,ENSMUST00000168337	35.1934	368	31.6714	295	36.0158	288	43.7688	414	47.5828	355
ENSMUSG00000086040	Wipf3	27.3941	24.3014	32.0332	-1.32869	-0.410001	0.000297699	0.0128873	6	54429603	54503768	1	protein_coding	WAS/WASL interacting protein family, member 3 [Source:MGI Symbol;Acc:MGI:3044681]	ENSMUST00000126637,ENSMUST00000128480,ENSMUST00000131043,ENSMUST00000132855,ENSMUST00000163746,ENSMUST00000172046	23.526	246	22.1163	206	27.262	218	34.0424	322	30.0241	224
ENSMUSG00000071866	Ppia	26.203	23.2067	30.6976	-1.32828	-0.409562	0.000161117	0.00806024	11	6415443	6419817	1	protein_coding	peptidylprolyl isomerase A [Source:MGI Symbol;Acc:MGI:97749]	ENSMUST00000090749,ENSMUST00000132846,ENSMUST00000135789,ENSMUST00000137829,ENSMUST00000155824	22.1871	232	23.2973	217	24.1356	193	31.5051	298	29.8901	223
ENSMUSG00000025558	Dock9	39.4226	34.9398	46.1469	-1.32497	-0.405959	9.02306e-05	0.00520916	14	121542039	121797734	-1	protein_coding	dedicator of cytokinesis 9 [Source:MGI Symbol;Acc:MGI:106321]	ENSMUST00000040700,ENSMUST00000100299	32.8025	343	35.7511	333	36.2659	290	47.2576	447	45.0362	336
ENSMUSG00000057230	Aak1	34.0945	30.1349	40.034	-1.324	-0.404903	0.000167356	0.00827575	6	86849517	86991864	1	protein_coding	AP2 associated kinase 1 [Source:MGI Symbol;Acc:MGI:1098687]	ENSMUST00000003710,ENSMUST00000089519,ENSMUST00000113668,ENSMUST00000156885	33.8545	354	27.1622	253	29.3879	235	39.8571	377	40.2109	300
ENSMUSG00000033705	Stard9	41.9609	37.2748	48.9901	-1.32371	-0.404586	0.000476455	0.0185069	2	120629126	120731897	1	protein_coding	START domain containing 9 [Source:MGI Symbol;Acc:MGI:3045258]	ENSMUST00000070420,ENSMUST00000099504,ENSMUST00000129384,ENSMUST00000140843,ENSMUST00000141917,ENSMUST00000150912,ENSMUST00000154193,ENSMUST00000180041	35.289	369	34.8922	325	41.6433	333	54.5524	516	43.4277	324
ENSMUSG00000030249	Abcc9	181.217	160.47	212.339	-1.32314	-0.403967	1.64106e-09	4.30594e-07	6	142587862	142702274	-1	protein_coding	ATP-binding cassette, sub-family C (CFTR/MRP), member 9 [Source:MGI Symbol;Acc:MGI:1352630]	ENSMUST00000073173,ENSMUST00000087527,ENSMUST00000100827,ENSMUST00000111771	164.108	1716	146.977	1369	170.325	1362	207.003	1958	217.675	1624
ENSMUSG00000033624	Pdpr	40.7131	36.0252	47.7449	-1.32221	-0.40295	7.01723e-05	0.00435848	8	111094630	111137074	1	protein_coding	pyruvate dehydrogenase phosphatase regulatory subunit [Source:MGI Symbol;Acc:MGI:2442188]	ENSMUST00000039333,ENSMUST00000135302,ENSMUST00000144377	37.2017	389	35.8584	334	35.0154	280	46.8347	443	48.6551	363
ENSMUSG00000030465	Psd3	66.7845	59.1693	78.2074	-1.32185	-0.402553	7.19342e-06	0.000695381	8	67689082	68062286	-1	protein_coding	pleckstrin and Sec7 domain containing 3 [Source:MGI Symbol;Acc:MGI:1918215]	ENSMUST00000038959,ENSMUST00000059374,ENSMUST00000093468,ENSMUST00000093469,ENSMUST00000098696,ENSMUST00000120071,ENSMUST00000145595,ENSMUST00000146480,ENSMUST00000150169	57.9543	606	56.9011	530	62.6525	501	75.591	715	80.8238	603
ENSMUSG00000029108	Pcdh7	70.0794	62.0277	82.1568	-1.31869	-0.399103	9.3534e-05	0.00527441	5	57718021	58129351	1	protein_coding	protocadherin 7 [Source:MGI Symbol;Acc:MGI:1860487]	ENSMUST00000068110,ENSMUST00000094783	72.8732	762	55.9349	521	57.2751	458	78.1283	739	86.1853	643
ENSMUSG00000029287	Tgfbr3	55.4068	49.207	64.7064	-1.31554	-0.395656	3.86395e-05	0.00275993	5	107106570	107289629	-1	protein_coding	transforming growth factor, beta receptor III [Source:MGI Symbol;Acc:MGI:104637]	ENSMUST00000031224,ENSMUST00000136882,ENSMUST00000138469,ENSMUST00000146591	48.9647	512	48.6344	453	50.0219	400	64.8074	613	64.6054	482
ENSMUSG00000048078	Tenm4	35.8433	31.9055	41.7501	-1.31494	-0.394994	9.94653e-05	0.00548852	7	96171244	96911093	1	protein_coding	teneurin transmembrane protein 4 [Source:MGI Symbol;Acc:MGI:2447063]	ENSMUST00000107162,ENSMUST00000107165,ENSMUST00000107166,ENSMUST00000129445,ENSMUST00000129737,ENSMUST00000130299,ENSMUST00000131541,ENSMUST00000133770,ENSMUST00000138760,ENSMUST00000140140,ENSMUST00000144263,ENSMUST00000147659	30.0291	314	32.4229	302	33.2646	266	43.5573	412	39.9428	298
ENSMUSG00000042390	Gatad2b	21.1981	18.8088	24.7819	-1.31275	-0.392591	0.00151131	0.0418769	3	90341654	90358120	1	protein_coding	GATA zinc finger domain containing 2B [Source:MGI Symbol;Acc:MGI:2443225]	ENSMUST00000049382	20.5613	215	17.6071	164	18.258	146	24.6332	233	24.9307	186
ENSMUSG00000025597	Klhl4	68.171	60.6362	79.4732	-1.31114	-0.390822	2.35054e-05	0.00185405	X	114474333	114560829	1	protein_coding	kelch-like 4 (Drosophila) [Source:MGI Symbol;Acc:MGI:2442829]	ENSMUST00000040504,ENSMUST00000113370,ENSMUST00000113371,ENSMUST00000133447	59.9626	627	56.0422	522	65.9039	527	76.6482	725	82.2982	614
ENSMUSG00000004415	Emid2	27.425	24.4629	31.868	-1.30955	-0.389066	0.000794612	0.0272435	5	136741759	136883209	-1	protein_coding	EMI domain containing 2 [Source:MGI Symbol;Acc:MGI:2155345]	ENSMUST00000057497,ENSMUST00000111103,ENSMUST00000125061,ENSMUST00000126311,ENSMUST00000140245,ENSMUST00000141744,ENSMUST00000147083,ENSMUST00000153127,ENSMUST00000156962,ENSMUST00000173496	24.6736	258	20.828	194	27.8872	223	32.7737	310	30.9624	231
ENSMUSG00000055320	Tead1	210.757	187.672	245.384	-1.3084	-0.387807	1.81363e-09	4.50751e-07	7	112679318	112906805	1	protein_coding	TEA domain family member 1 [Source:MGI Symbol;Acc:MGI:101876]	ENSMUST00000059768,ENSMUST00000069256,ENSMUST00000084705,ENSMUST00000106638,ENSMUST00000163593,ENSMUST00000164363,ENSMUST00000165036,ENSMUST00000167060,ENSMUST00000168328,ENSMUST00000168981,ENSMUST00000170352,ENSMUST00000171197,ENSMUST00000171373,ENSMUST00000172065	195.763	2047	180.795	1684	186.457	1491	257.009	2431	233.759	1744
ENSMUSG00000054640	Slc8a1	434.778	387.301	505.994	-1.30546	-0.384562	9.82536e-06	0.000902319	17	81388691	81649607	-1	protein_coding	solute carrier family 8 (sodium/calcium exchanger), member 1 [Source:MGI Symbol;Acc:MGI:107956]	ENSMUST00000086538,ENSMUST00000163123,ENSMUST00000163680	437.813	4578	373.937	3483	350.154	2800	495.412	4686	516.575	3854
ENSMUSG00000024127	Prepl	57.9849	51.6393	67.5032	-1.30449	-0.383484	6.28605e-05	0.00400098	17	85063477	85090267	-1	protein_coding	prolyl endopeptidase-like [Source:MGI Symbol;Acc:MGI:2441932]	ENSMUST00000072406,ENSMUST00000171795	53.6508	561	50.2448	468	51.0224	408	65.4417	619	69.5648	519
ENSMUSG00000053877	Srcap	34.9069	31.1509	40.5409	-1.30344	-0.382327	0.000356958	0.0149492	7	127512027	127536376	1	protein_coding	Snf2-related CREBBP activator protein [Source:MGI Symbol;Acc:MGI:2444036]	ENSMUST00000066582,ENSMUST00000098025	33.4719	350	27.5917	257	32.3892	259	42.0772	398	39.0045	291
ENSMUSG00000075470	Alg10b	48.4749	43.1816	56.4149	-1.30307	-0.381918	0.000394894	0.0160163	15	90224311	90230554	1	protein_coding	asparagine-linked glycosylation 10B (alpha-1,2-glucosyltransferase) [Source:MGI Symbol;Acc:MGI:2146159]	ENSMUST00000100309	47.9127	501	38.113	355	43.5191	348	54.6581	517	58.1717	434
ENSMUSG00000063564	Col23a1	43.9342	39.2912	50.8986	-1.30103	-0.379657	0.000211674	0.00996883	11	51289920	51583918	1	protein_coding	collagen, type XXIII, alpha 1 [Source:MGI Symbol;Acc:MGI:2653243]	ENSMUST00000102765,ENSMUST00000151098	38.9231	407	36.9321	344	42.0184	336	53.8123	509	47.985	358
ENSMUSG00000026335	Pam	1275.33	1138.55	1480.51	-1.30035	-0.378899	0.000780219	0.0269658	1	97795114	98095646	-1	protein_coding	peptidylglycine alpha-amidating monooxygenase [Source:MGI Symbol;Acc:MGI:97475]	ENSMUST00000058762,ENSMUST00000097625,ENSMUST00000159041,ENSMUST00000159131,ENSMUST00000159428,ENSMUST00000159585,ENSMUST00000159841,ENSMUST00000160210,ENSMUST00000161071,ENSMUST00000161567,ENSMUST00000162426,ENSMUST00000162681,ENSMUST00000162803,ENSMUST00000163007	1176.01	12297	1053.74	9815	1185.89	9483	1472.81	13931	1488.2	11103
ENSMUSG00000051375	Pcdh1	25.9615	23.1829	30.1293	-1.29924	-0.377663	0.00159492	0.0439053	18	38185915	38212053	-1	protein_coding	protocadherin 1 [Source:MGI Symbol;Acc:MGI:104692]	ENSMUST00000057185,ENSMUST00000159405,ENSMUST00000160721,ENSMUST00000161701	26.2994	275	21.3648	199	21.8846	175	32.2451	305	28.0136	209
ENSMUSG00000019899	Lama2	113.761	101.627	131.961	-1.29667	-0.374815	4.99654e-07	7.55771e-05	10	26981288	27616942	-1	protein_coding	laminin, alpha 2 [Source:MGI Symbol;Acc:MGI:99912]	ENSMUST00000092639	110.553	1156	96.4098	898	97.9179	783	133.104	1259	130.819	976
ENSMUSG00000029675	Eln	721.19	644.764	835.829	-1.29626	-0.374358	0.000374519	0.0154333	5	134703781	134747241	-1	protein_coding	elastin [Source:MGI Symbol;Acc:MGI:95317]	ENSMUST00000015138	732.94	7664	586.082	5459	615.27	4920	880.979	8333	790.679	5899
ENSMUSG00000020589	Fam49a	48.1226	43.074	55.6956	-1.29447	-0.372366	0.000373495	0.0154333	12	12262139	12376359	1	protein_coding	family with sequence similarity 49, member A [Source:MGI Symbol;Acc:MGI:1261783]	ENSMUST00000069005,ENSMUST00000069066	42.1747	441	39.4013	367	47.6459	381	54.0238	511	57.3675	428
ENSMUSG00000018339	Gpx3	329.362	294.849	381.133	-1.29401	-0.371851	1.34523e-07	2.36926e-05	11	54902453	54910377	1	protein_coding	glutathione peroxidase 3 [Source:MGI Symbol;Acc:MGI:105102]	ENSMUST00000082430,ENSMUST00000125094,ENSMUST00000149324	291.302	3046	282.358	2630	310.886	2486	400.368	3787	361.898	2700
ENSMUSG00000058325	Dock1	72.1551	64.639	83.4293	-1.29337	-0.371131	1.52985e-05	0.00129403	7	134670687	135173639	1	protein_coding	dedicator of cytokinesis 1 [Source:MGI Symbol;Acc:MGI:2429765]	ENSMUST00000084488	66.9439	700	60.444	563	66.5292	532	87.6433	829	79.2154	591
ENSMUSG00000030123	Plxnd1	248.128	222.125	287.133	-1.29314	-0.37088	1.2205e-06	0.000153843	6	115954811	115995005	-1	protein_coding	plexin D1 [Source:MGI Symbol;Acc:MGI:2154244]	ENSMUST00000015511,ENSMUST00000123165,ENSMUST00000131590	240.042	2510	192.605	1794	233.727	1869	295.069	2791	279.197	2083
ENSMUSG00000030259	Rassf8	66.0527	59.2961	76.1875	-1.2896	-0.366927	0.000131438	0.00682194	6	145746748	145821079	1	protein_coding	Ras association (RalGDS/AF-6) domain family (N-terminal) member 8 [Source:MGI Symbol;Acc:MGI:1918573]	ENSMUST00000032388,ENSMUST00000111704,ENSMUST00000140966	58.9106	616	54.3245	506	64.6533	517	80.6656	763	71.7094	535
ENSMUSG00000027940	Tpm3	157.724	141.527	182.02	-1.28554	-0.362376	1.00078e-08	2.21844e-06	3	90072649	90100902	1	protein_coding	tropomyosin 3, gamma [Source:MGI Symbol;Acc:MGI:1890149]	ENSMUST00000029549,ENSMUST00000062193,ENSMUST00000118566,ENSMUST00000119158,ENSMUST00000119570,ENSMUST00000121503,ENSMUST00000127955,ENSMUST00000131354,ENSMUST00000133281,ENSMUST00000133361,ENSMUST00000136125,ENSMUST00000143281,ENSMUST00000147430,ENSMUST00000149115,ENSMUST00000149432,ENSMUST00000149734,ENSMUST00000151798	142.591	1491	141.179	1315	140.812	1126	180.678	1709	183.361	1368
ENSMUSG00000018796	Acsl1	87.3731	78.3827	100.859	-1.28532	-0.362124	3.2323e-05	0.00240217	8	46471041	46536051	1	protein_coding	acyl-CoA synthetase long-chain family member 1 [Source:MGI Symbol;Acc:MGI:102797]	ENSMUST00000034046,ENSMUST00000110371,ENSMUST00000110372,ENSMUST00000128746,ENSMUST00000130563,ENSMUST00000133161,ENSMUST00000135955,ENSMUST00000152423	71.8212	751	81.9161	763	81.4107	651	92.6122	876	109.105	814
ENSMUSG00000020542	Myocd	98.5441	88.3841	113.784	-1.28451	-0.361217	1.03699e-05	0.00094557	11	65176561	65269989	-1	protein_coding	myocardin [Source:MGI Symbol;Acc:MGI:2137495]	ENSMUST00000101042,ENSMUST00000102635,ENSMUST00000108695,ENSMUST00000144399,ENSMUST00000150823,ENSMUST00000151483	98.5032	1030	81.4867	759	85.1623	681	112.699	1066	114.869	857
ENSMUSG00000040225	Prrc2c	247.29	222.119	285.047	-1.28294	-0.359453	2.10364e-07	3.4236e-05	1	162673402	162740495	-1	protein_coding	proline-rich coiled-coil 2C [Source:MGI Symbol;Acc:MGI:1913754]	ENSMUST00000028016	237.173	2480	200.335	1866	228.85	1830	283.123	2678	286.971	2141
ENSMUSG00000026923	Notch1	85.355	76.8012	98.1857	-1.27889	-0.354892	1.15034e-05	0.00102708	2	26457903	26516663	-1	protein_coding	notch 1 [Source:MGI Symbol;Acc:MGI:97363]	ENSMUST00000028288,ENSMUST00000123873,ENSMUST00000126872,ENSMUST00000129506,ENSMUST00000131393,ENSMUST00000132820,ENSMUST00000132941,ENSMUST00000138034,ENSMUST00000140082,ENSMUST00000147481,ENSMUST00000148948	80.3327	840	70.5359	657	79.5349	636	99.0612	937	97.3103	726
ENSMUSG00000032511	Scn5a	121.947	109.871	140.062	-1.27774	-0.353592	6.86605e-07	9.49213e-05	9	119483408	119579016	-1	protein_coding	sodium channel, voltage-gated, type V, alpha [Source:MGI Symbol;Acc:MGI:98251]	ENSMUST00000065196,ENSMUST00000117911,ENSMUST00000120420,ENSMUST00000138934	106.345	1112	106.716	994	116.551	932	143.676	1359	136.449	1018
ENSMUSG00000039917	Rhbdd2	28.8777	26.0924	33.0555	-1.27465	-0.350099	0.00088172	0.0290674	5	135632618	135646448	1	protein_coding	rhomboid domain containing 2 [Source:MGI Symbol;Acc:MGI:1915612]	ENSMUST00000043707,ENSMUST00000084599,ENSMUST00000129134,ENSMUST00000130647,ENSMUST00000136748,ENSMUST00000144633	25.5343	267	25.9813	242	26.7617	214	35.4168	335	30.6943	229
ENSMUSG00000028080	Lrba	31.5244	28.3402	36.3007	-1.27164	-0.346696	0.00159817	0.0439053	3	86224690	86782693	1	protein_coding	LPS-responsive beige-like anchor [Source:MGI Symbol;Acc:MGI:1933162]	ENSMUST00000107635	31.2724	327	28.9874	270	24.7609	198	35.2053	333	37.3961	279
ENSMUSG00000071042	Rasgrp3	46.4358	41.9125	53.2206	-1.2711	-0.346076	0.000538631	0.0202491	17	75435905	75529043	1	protein_coding	RAS, guanyl releasing protein 3 [Source:MGI Symbol;Acc:MGI:3028579]	ENSMUST00000095204,ENSMUST00000164192	39.9751	418	40.3676	376	45.3949	363	51.4865	487	54.9548	410
ENSMUSG00000029231	Pdgfra	110.421	99.7084	126.49	-1.26922	-0.343937	3.3195e-06	0.000346982	5	75152291	75198204	1	protein_coding	platelet derived growth factor receptor, alpha polypeptide [Source:MGI Symbol;Acc:MGI:97530]	ENSMUST00000000476,ENSMUST00000168162	101.946	1066	92.008	857	105.171	841	125.915	1191	127.066	948
ENSMUSG00000015468	Notch4	28.3105	25.5651	32.4287	-1.26904	-0.343743	0.0011061	0.0336995	17	34564268	34588503	1	protein_coding	notch 4 [Source:MGI Symbol;Acc:MGI:107471]	ENSMUST00000015612,ENSMUST00000126702,ENSMUST00000126950,ENSMUST00000128314,ENSMUST00000141768,ENSMUST00000150441,ENSMUST00000151654,ENSMUST00000151867,ENSMUST00000152714,ENSMUST00000156724,ENSMUST00000173389,ENSMUST00000174707	27.0645	283	23.6193	220	26.0114	208	33.0909	313	31.7666	237
ENSMUSG00000031441	Atp11a	166.593	150.5	190.732	-1.26894	-0.343623	9.16646e-08	1.68362e-05	8	12757014	12868728	1	protein_coding	ATPase, class VI, type 11A [Source:MGI Symbol;Acc:MGI:1354735]	ENSMUST00000033818,ENSMUST00000091237,ENSMUST00000125031,ENSMUST00000127197,ENSMUST00000131804,ENSMUST00000132974,ENSMUST00000133338,ENSMUST00000136918,ENSMUST00000139545,ENSMUST00000143359,ENSMUST00000152273	151.102	1580	144.829	1349	155.568	1244	195.691	1851	185.774	1386
ENSMUSG00000026640	Plxna2	62.525	56.5021	71.5594	-1.268	-0.342558	0.000303545	0.0130524	1	194619829	194816869	1	protein_coding	plexin A2 [Source:MGI Symbol;Acc:MGI:107684]	ENSMUST00000027952,ENSMUST00000124785,ENSMUST00000125381,ENSMUST00000135664	58.9106	616	52.0699	485	58.5257	468	73.688	697	69.4307	518
ENSMUSG00000026944	Abca2	34.5904	31.2747	39.5639	-1.26733	-0.341796	0.000942561	0.0302963	2	25428703	25448540	1	protein_coding	ATP-binding cassette, sub-family A (ABC1), member 2 [Source:MGI Symbol;Acc:MGI:99606]	ENSMUST00000102919,ENSMUST00000125520,ENSMUST00000141065,ENSMUST00000143075,ENSMUST00000144560,ENSMUST00000149385,ENSMUST00000150550	32.8025	343	30.3831	283	30.6384	245	41.8658	396	37.2621	278
ENSMUSG00000042680	Fam59a	31.7466	28.6709	36.3602	-1.26705	-0.341475	0.00072864	0.0254569	18	21127201	21300138	-1	protein_coding	family with sequence similarity 59, member A [Source:MGI Symbol;Acc:MGI:2685790]	ENSMUST00000049260	29.5509	309	27.699	258	28.7626	230	36.2625	343	36.4578	272
ENSMUSG00000027111	Itga6	189.944	171.739	217.251	-1.26586	-0.340123	5.6057e-08	1.07123e-05	2	71745616	71858416	1	protein_coding	integrin alpha 6 [Source:MGI Symbol;Acc:MGI:96605]	ENSMUST00000028522,ENSMUST00000112101,ENSMUST00000126787,ENSMUST00000133124,ENSMUST00000139760,ENSMUST00000152009,ENSMUST00000155249,ENSMUST00000155596	171.663	1795	163.725	1525	179.829	1438	217.364	2056	217.139	1620
ENSMUSG00000001123	Lgals9	28.153	25.4314	32.2352	-1.26581	-0.340065	0.000871614	0.0288081	11	78962974	78984946	-1	protein_coding	lectin, galactose binding, soluble 9 [Source:MGI Symbol;Acc:MGI:109496]	ENSMUST00000073001,ENSMUST00000108268,ENSMUST00000108269,ENSMUST00000140073	25.8212	270	25.3371	236	25.136	201	32.0337	303	32.4368	242
ENSMUSG00000045613	Chrm2	30.6652	27.6979	35.1161	-1.26141	-0.335033	0.00139304	0.0399785	6	36388084	36528414	1	protein_coding	cholinergic receptor, muscarinic 2, cardiac [Source:MGI Symbol;Acc:MGI:88397]	ENSMUST00000169004,ENSMUST00000172278	29.4553	308	27.377	255	26.2615	210	34.0424	322	36.1898	270
ENSMUSG00000059013	Sh2d3c	28.6874	26.0101	32.7034	-1.26013	-0.333578	0.00115237	0.0347793	2	32721055	32755512	1	protein_coding	SH2 domain containing 3C [Source:MGI Symbol;Acc:MGI:1351631]	ENSMUST00000074248,ENSMUST00000113242,ENSMUST00000124133,ENSMUST00000131101,ENSMUST00000139563,ENSMUST00000141670	26.395	276	25.8739	241	25.7613	206	34.0424	322	31.3645	234
ENSMUSG00000075592	Nynrin	112.862	102.291	128.718	-1.2599	-0.333305	4.64562e-06	0.000477829	14	55854036	55874735	1	protein_coding	NYN domain and retroviral integrase containing [Source:MGI Symbol;Acc:MGI:2652872]	ENSMUST00000100529,ENSMUST00000168479	102.329	1070	95.873	893	108.673	869	129.298	1223	128.139	956
ENSMUSG00000020241	Col6a2	144.047	130.539	164.309	-1.25809	-0.331237	7.37458e-07	9.98053e-05	10	76595762	76623630	-1	protein_coding	collagen, type VI, alpha 2 [Source:MGI Symbol;Acc:MGI:88460]	ENSMUST00000001181,ENSMUST00000105413,ENSMUST00000137365	136.087	1423	127.974	1192	127.556	1020	166.3	1573	162.318	1211
ENSMUSG00000025579	Gaa	151.75	137.595	172.984	-1.25803	-0.331167	5.7777e-07	8.34695e-05	11	119267887	119285454	1	protein_coding	glucosidase, alpha, acid [Source:MGI Symbol;Acc:MGI:95609]	ENSMUST00000026666,ENSMUST00000106258,ENSMUST00000106259,ENSMUST00000128753,ENSMUST00000132706,ENSMUST00000138510,ENSMUST00000143288,ENSMUST00000150562	142.399	1489	133.449	1243	136.935	1095	179.093	1694	166.875	1245
ENSMUSG00000006920	Ezh1	29.8541	27.0653	34.0372	-1.25559	-0.328363	0.00136214	0.0394438	11	101191115	101226463	-1	protein_coding	enhancer of zeste homolog 1 (Drosophila) [Source:MGI Symbol;Acc:MGI:1097695]	ENSMUST00000100417,ENSMUST00000107284,ENSMUST00000107285,ENSMUST00000128974,ENSMUST00000134622,ENSMUST00000138835,ENSMUST00000146884,ENSMUST00000151291,ENSMUST00000154211	26.9688	282	26.8402	250	27.387	219	33.0909	313	34.9834	261
ENSMUSG00000032883	Acsl3	105.125	95.473	119.603	-1.25449	-0.327101	2.28522e-05	0.00182491	1	78657825	78706987	1	protein_coding	acyl-CoA synthetase long-chain family member 3 [Source:MGI Symbol;Acc:MGI:1921455]	ENSMUST00000035779,ENSMUST00000132997,ENSMUST00000134566,ENSMUST00000135642,ENSMUST00000142704,ENSMUST00000148608,ENSMUST00000154777	89.4179	935	92.3301	860	104.671	837	116.294	1100	122.911	917
ENSMUSG00000024451	Arap3	88.5195	80.4417	100.636	-1.25436	-0.326954	7.55068e-05	0.0045364	18	37972624	37997574	-1	protein_coding	ArfGAP with RhoGAP domain, ankyrin repeat and PH domain 3 [Source:MGI Symbol;Acc:MGI:2147274]	ENSMUST00000042944	76.5073	800	75.904	707	88.914	711	101.281	958	99.991	746
ENSMUSG00000024140	Epas1	61.3801	55.7449	69.8329	-1.25348	-0.325944	0.000501825	0.0192023	17	86753907	86833410	1	protein_coding	endothelial PAS domain protein 1 [Source:MGI Symbol;Acc:MGI:109169]	ENSMUST00000024954	56.711	593	51.7478	482	58.7758	470	69.5649	658	70.1009	523
ENSMUSG00000027217	Tspan18	93.3048	84.7509	106.136	-1.25222	-0.324482	0.000193784	0.0093314	2	93201760	93334505	-1	protein_coding	tetraspanin 18 [Source:MGI Symbol;Acc:MGI:1917186]	ENSMUST00000028646,ENSMUST00000111265,ENSMUST00000152141,ENSMUST00000154951,ENSMUST00000181716	92.9564	972	74.5083	694	86.788	694	108.259	1024	104.012	776
ENSMUSG00000038393	Txnip	310.925	282.55	353.489	-1.25158	-0.323748	1.04363e-06	0.000135535	3	96557957	96561883	1	protein_coding	thioredoxin interacting protein [Source:MGI Symbol;Acc:MGI:1889549]	ENSMUST00000049093,ENSMUST00000074519,ENSMUST00000128221,ENSMUST00000144639,ENSMUST00000151832	284.798	2978	267.972	2496	294.879	2358	356.071	3368	350.907	2618
ENSMUSG00000015112	Slc25a13	69.2533	62.9001	78.7832	-1.25097	-0.32305	0.000412925	0.0165906	6	6041218	6217118	-1	protein_coding	solute carrier family 25 (mitochondrial carrier, adenine nucleotide translocator), member 13 [Source:MGI Symbol;Acc:MGI:1354721]	ENSMUST00000015256,ENSMUST00000169197,ENSMUST00000177698,ENSMUST00000177805,ENSMUST00000179756,ENSMUST00000180174	62.6404	655	59.1557	551	66.9043	535	73.7937	698	83.7726	625
ENSMUSG00000037820	Tgm2	435.509	396.723	493.689	-1.24397	-0.31495	0.000109503	0.00594044	2	158116402	158146436	-1	protein_coding	transglutaminase 2, C polypeptide [Source:MGI Symbol;Acc:MGI:98731]	ENSMUST00000103122,ENSMUST00000140923,ENSMUST00000152690,ENSMUST00000174718	428.25	4478	401.636	3741	360.283	2881	506.724	4793	480.654	3586
ENSMUSG00000030835	Nomo1	95.3076	86.819	108.04	-1.24371	-0.314649	4.22256e-05	0.00296048	7	46033696	46084212	1	protein_coding	nodal modulator 1 [Source:MGI Symbol;Acc:MGI:2385850]	ENSMUST00000033121	91.235	954	81.8088	762	87.4133	699	108.048	1022	108.033	806
ENSMUSG00000002944	Cd36	193.737	176.497	219.597	-1.24348	-0.314378	8.12084e-07	0.000107639	5	17781690	17888959	-1	protein_coding	CD36 antigen [Source:MGI Symbol;Acc:MGI:107899]	ENSMUST00000082367,ENSMUST00000165232,ENSMUST00000169095,ENSMUST00000170051	169.655	1774	179.507	1672	180.329	1442	209.858	1985	229.336	1711
ENSMUSG00000094410	Zbed6	182.944	166.769	207.207	-1.24337	-0.314261	1.94896e-05	0.00158593	1	133619940	133661318	-1	protein_coding	zinc finger, BED domain containing 6 [Source:MGI Symbol;Acc:MGI:3828086]	ENSMUST00000179598	171.95	1798	145.903	1359	182.455	1459	206.792	1956	207.622	1549
ENSMUSG00000040711	Sh3pxd2b	77.9116	71.166	88.0301	-1.24223	-0.312927	0.00068694	0.0244653	11	32347820	32428173	1	protein_coding	SH3 and PX domains 2B [Source:MGI Symbol;Acc:MGI:2442062]	ENSMUST00000038753,ENSMUST00000138771	68.7609	719	64.2016	598	80.5353	644	92.8236	878	83.2365	621
ENSMUSG00000027546	Atp9a	46.3554	42.3034	52.4334	-1.24221	-0.31291	0.00142262	0.0402876	2	168634438	168742409	-1	protein_coding	ATPase, class II, type 9A [Source:MGI Symbol;Acc:MGI:1330826]	ENSMUST00000029060,ENSMUST00000109175,ENSMUST00000109176,ENSMUST00000109177,ENSMUST00000123156,ENSMUST00000140188,ENSMUST00000147757,ENSMUST00000151610,ENSMUST00000156397,ENSMUST00000156555,ENSMUST00000178504	41.5052	434	40.2602	375	45.1448	361	52.8608	500	52.006	388
ENSMUSG00000033191	Tie1	135.463	123.58	153.288	-1.2413	-0.311852	2.6998e-05	0.00207852	4	118471191	118490061	-1	protein_coding	tyrosine kinase with immunoglobulin-like and EGF-like domains 1 [Source:MGI Symbol;Acc:MGI:99906]	ENSMUST00000047421,ENSMUST00000124345,ENSMUST00000153286	129.871	1358	109.937	1024	130.932	1047	155.517	1471	151.059	1127
ENSMUSG00000022016	Akap11	104.372	95.2206	118.098	-1.24052	-0.310943	3.66307e-05	0.00264585	14	78492246	78536860	-1	protein_coding	A kinase (PRKA) anchor protein 11 [Source:MGI Symbol;Acc:MGI:2684060]	ENSMUST00000022593,ENSMUST00000123853	89.8005	939	94.6921	882	101.169	809	113.016	1069	123.179	919
ENSMUSG00000054889	Dsp	760.97	694.272	861.017	-1.24008	-0.310438	0.000828901	0.0281192	13	38151328	38198577	1	protein_coding	desmoplakin [Source:MGI Symbol;Acc:MGI:109611]	ENSMUST00000124830,ENSMUST00000127906,ENSMUST00000145151	731.697	7651	667.568	6218	683.55	5466	865.543	8187	856.491	6390
ENSMUSG00000030213	Atf7ip	83.5638	76.1996	94.6102	-1.24003	-0.31037	0.000118873	0.00636813	6	136518851	136607377	1	protein_coding	activating transcription factor 7 interacting protein [Source:MGI Symbol;Acc:MGI:1858965]	ENSMUST00000032335	80.4283	841	77.5144	722	70.656	565	96.7353	915	92.485	690
ENSMUSG00000022231	Sema5a	60.5786	55.2693	68.5425	-1.2387	-0.308822	0.00118674	0.0357327	15	32244813	32696341	1	protein_coding	sema domain, seven thrombospondin repeats (type 1 and type 1-like), transmembrane domain (TM) and short cytoplasmic domain, (semaphorin) 5A [Source:MGI Symbol;Acc:MGI:107556]	ENSMUST00000067458	59.1975	619	51.211	477	55.3993	443	68.1905	645	68.8946	514
ENSMUSG00000002265	Peg3	588.266	537.627	664.223	-1.23565	-0.305269	0.00021	0.00992637	7	6703892	6730421	-1	protein_coding	paternally expressed 3 [Source:MGI Symbol;Acc:MGI:104748]	ENSMUST00000051209,ENSMUST00000143703,ENSMUST00000150182,ENSMUST00000155910	521.206	5450	539.809	5028	551.867	4413	666.575	6305	661.871	4938
ENSMUSG00000033400	Agl	187.757	171.596	211.998	-1.23387	-0.303194	2.18315e-06	0.000240835	3	116739999	116808166	-1	protein_coding	amylo-1,6-glucosidase, 4-alpha-glucanotransferase [Source:MGI Symbol;Acc:MGI:1924809]	ENSMUST00000040603,ENSMUST00000159670,ENSMUST00000159742,ENSMUST00000159995,ENSMUST00000160484,ENSMUST00000161336,ENSMUST00000162040,ENSMUST00000162792	182.948	1913	167.268	1558	164.572	1316	211.549	2001	212.447	1585
ENSMUSG00000041445	Mmrn2	78.6524	71.9036	88.7756	-1.23317	-0.302374	0.00089452	0.0293389	14	34375504	34404287	1	protein_coding	multimerin 2 [Source:MGI Symbol;Acc:MGI:2385618]	ENSMUST00000111908	72.7776	761	64.5237	601	78.4094	627	82.2515	778	95.2997	711
ENSMUSG00000036862	Dchs1	81.6889	74.7567	92.0871	-1.23278	-0.301911	0.000662286	0.0238516	7	105752989	105787654	-1	protein_coding	dachsous 1 (Drosophila) [Source:MGI Symbol;Acc:MGI:2685011]	ENSMUST00000078482,ENSMUST00000140959,ENSMUST00000144189,ENSMUST00000154659	82.1497	859	70.2138	654	71.9065	575	99.0612	937	85.113	635
ENSMUSG00000032855	Pkd1	94.9811	86.9577	107.016	-1.23153	-0.300448	6.99969e-05	0.00435848	17	24549950	24596514	1	protein_coding	polycystic kidney disease 1 homolog [Source:MGI Symbol;Acc:MGI:97603]	ENSMUST00000035565	89.0354	931	86.4253	805	85.4124	683	110.691	1047	103.342	771
ENSMUSG00000001435	Col18a1	334.648	306.737	376.513	-1.22805	-0.296375	2.93279e-05	0.00220508	10	77052178	77166548	-1	protein_coding	collagen, type XVIII, alpha 1 [Source:MGI Symbol;Acc:MGI:88451]	ENSMUST00000072755,ENSMUST00000081654,ENSMUST00000105409,ENSMUST00000149744,ENSMUST00000156009	318.94	3335	286.009	2664	315.263	2521	390.324	3692	362.702	2706
ENSMUSG00000024900	Cpt1a	93.973	86.1837	105.657	-1.22549	-0.293363	9.60117e-05	0.00536706	19	3323301	3385732	1	protein_coding	carnitine palmitoyltransferase 1a, liver [Source:MGI Symbol;Acc:MGI:1098296]	ENSMUST00000025835	88.8441	929	83.4192	777	86.2878	690	105.827	1001	105.486	787
ENSMUSG00000007122	Casq1	107.109	98.1725	120.514	-1.22457	-0.292275	0.000162538	0.00806852	1	172209894	172219868	-1	protein_coding	calsequestrin 1 [Source:MGI Symbol;Acc:MGI:1309468]	ENSMUST00000003554,ENSMUST00000170638,ENSMUST00000170700	102.52	1072	91.5786	853	100.419	803	112.488	1064	128.541	959
ENSMUSG00000030451	Herc2	109.698	100.666	123.247	-1.22227	-0.289567	0.000158503	0.00796046	7	56050155	56231794	1	protein_coding	hect (homologous to the E6-AP (UBE3A) carboxyl terminus) domain and RCC1 (CHC1)-like domain (RLD) 2 [Source:MGI Symbol;Acc:MGI:103234]	ENSMUST00000076226,ENSMUST00000164095	109.979	1150	92.9743	866	99.0434	792	122.109	1155	124.386	928
ENSMUSG00000030201	Lrp6	100.328	92.1731	112.56	-1.22086	-0.287901	9.75533e-05	0.00541431	6	134446476	134566965	-1	protein_coding	low density lipoprotein receptor-related protein 6 [Source:MGI Symbol;Acc:MGI:1298218]	ENSMUST00000032322,ENSMUST00000111950,ENSMUST00000126836	93.7215	980	92.008	857	90.7898	726	113.334	1072	111.786	834
ENSMUSG00000024754	Tmem2	179.973	165.386	201.854	-1.22078	-0.287809	5.30866e-06	0.000521018	19	21778342	21858327	1	protein_coding	transmembrane protein 2 [Source:MGI Symbol;Acc:MGI:1890373]	ENSMUST00000025663,ENSMUST00000096194	170.803	1786	156.532	1458	168.824	1350	203.726	1927	199.982	1492
ENSMUSG00000025326	Ube3a	71.6759	65.8365	80.4351	-1.21957	-0.28637	0.000717272	0.0251966	7	59228752	59306727	1	protein_coding	ubiquitin protein ligase E3A [Source:MGI Symbol;Acc:MGI:105098]	ENSMUST00000107537	69.9086	731	61.9471	577	65.6538	525	78.9741	747	81.8961	611
ENSMUSG00000027200	Sema6d	121.498	111.776	136.08	-1.21872	-0.285367	6.06901e-05	0.00390147	2	124089969	124667770	1	protein_coding	sema domain, transmembrane domain (TM), and cytoplasmic domain, (semaphorin) 6D [Source:MGI Symbol;Acc:MGI:2387661]	ENSMUST00000051419,ENSMUST00000076335,ENSMUST00000077847,ENSMUST00000078621,ENSMUST00000103238,ENSMUST00000103239,ENSMUST00000103240,ENSMUST00000103241,ENSMUST00000132088,ENSMUST00000137172,ENSMUST00000151199	111.509	1166	105.643	984	118.177	945	136.381	1290	135.779	1013
ENSMUSG00000021313	Ryr2	493.706	454.881	551.944	-1.2132	-0.278816	0.000537174	0.0202491	13	11553103	12106945	-1	protein_coding	ryanodine receptor 2, cardiac [Source:MGI Symbol;Acc:MGI:99685]	ENSMUST00000021750,ENSMUST00000170156	480.275	5022	425.041	3959	459.326	3673	547.638	5180	556.25	4150
ENSMUSG00000040690	Col16a1	70.226	64.8031	78.3604	-1.21114	-0.276361	0.000834964	0.0281762	4	130047840	130099283	1	protein_coding	collagen, type XVI, alpha 1 [Source:MGI Symbol;Acc:MGI:1095396]	ENSMUST00000044565,ENSMUST00000097867,ENSMUST00000106001,ENSMUST00000123617,ENSMUST00000129937,ENSMUST00000132251,ENSMUST00000135675,ENSMUST00000142293,ENSMUST00000143432,ENSMUST00000143577,ENSMUST00000146606,ENSMUST00000151541,ENSMUST00000154441	65.7007	687	62.0544	578	66.6542	533	80.4542	761	76.2666	569
ENSMUSG00000027792	Bche	79.9347	73.7342	89.2354	-1.20706	-0.271503	0.000660588	0.0238516	3	73635808	73708415	-1	protein_coding	butyrylcholinesterase [Source:MGI Symbol;Acc:MGI:894278]	ENSMUST00000029367,ENSMUST00000133690,ENSMUST00000138216,ENSMUST00000153917	77.2724	808	73.6494	686	70.2808	562	87.3261	826	91.1446	680
ENSMUSG00000052512	Nav2	145.405	134.33	162.018	-1.20555	-0.269686	5.2312e-05	0.0034315	7	49246189	49610087	1	protein_coding	neuron navigator 2 [Source:MGI Symbol;Acc:MGI:2183691]	ENSMUST00000064383,ENSMUST00000064395	139.721	1461	129.584	1207	133.684	1069	162.389	1536	161.648	1206
ENSMUSG00000031555	Adam9	96.5541	89.2609	107.494	-1.20554	-0.269685	0.000245358	0.0110904	8	24949611	25016922	-1	protein_coding	a disintegrin and metallopeptidase domain 9 (meltrin gamma) [Source:MGI Symbol;Acc:MGI:105376]	ENSMUST00000084032,ENSMUST00000084035	87.0271	910	88.4651	824	92.2905	738	107.625	1018	107.363	801
ENSMUSG00000030399	Ckm	432.507	399.772	481.608	-1.2042	-0.26807	0.000472483	0.0184082	7	19411094	19421583	1	protein_coding	creatine kinase, muscle [Source:MGI Symbol;Acc:MGI:88413]	ENSMUST00000003643	418.017	4371	410.762	3826	370.537	2963	482.831	4567	480.386	3584
ENSMUSG00000040423	Rc3h1	71.3702	66.1273	79.2345	-1.20144	-0.26476	0.00140744	0.040039	1	160906418	160974978	1	protein_coding	RING CCCH (C3H) domains 1 [Source:MGI Symbol;Acc:MGI:2685397]	ENSMUST00000035911,ENSMUST00000161609,ENSMUST00000161708	64.3618	673	65.49	610	68.53	548	81.9343	775	76.5347	571
ENSMUSG00000024122	Pdpk1	100.55	93.1239	111.689	-1.20035	-0.263457	0.000910634	0.0297847	17	24073680	24150924	-1	protein_coding	3-phosphoinositide dependent protein kinase 1 [Source:MGI Symbol;Acc:MGI:1338068]	ENSMUST00000052462,ENSMUST00000102927,ENSMUST00000115407,ENSMUST00000115409,ENSMUST00000115411,ENSMUST00000128997,ENSMUST00000140906,ENSMUST00000144533,ENSMUST00000147199,ENSMUST00000150578,ENSMUST00000154982	96.7818	1012	84.9222	791	97.6678	781	113.334	1072	110.044	821
ENSMUSG00000027204	Fbn1	298.564	276.543	331.596	-1.1991	-0.261949	0.000127389	0.00676792	2	125300594	125507993	-1	protein_coding	fibrillin 1 [Source:MGI Symbol;Acc:MGI:95489]	ENSMUST00000028633,ENSMUST00000103234,ENSMUST00000148272	293.501	3069	257.88	2402	278.247	2225	337.887	3196	325.306	2427
ENSMUSG00000009418	Nav1	189.219	175.405	209.941	-1.19774	-0.260316	2.6732e-05	0.00207044	1	135434580	135585355	-1	protein_coding	neuron navigator 1 [Source:MGI Symbol;Acc:MGI:2183683]	ENSMUST00000040599,ENSMUST00000067414	178.453	1866	169.308	1577	178.453	1427	214.404	2028	205.477	1533
ENSMUSG00000070327	Rnf213	71.9996	66.7364	79.8943	-1.19724	-0.259709	0.00150826	0.0418769	11	119393100	119487418	1	protein_coding	ring finger protein 213 [Source:MGI Symbol;Acc:MGI:1289196]	ENSMUST00000093902,ENSMUST00000131035,ENSMUST00000172235	69.0478	722	65.3826	609	65.7788	526	81.5114	771	78.2771	584
ENSMUSG00000030102	Itpr1	114.47	106.087	127.044	-1.19673	-0.2591	0.000383832	0.0156511	6	108213118	108551109	1	protein_coding	inositol 1,4,5-trisphosphate receptor 1 [Source:MGI Symbol;Acc:MGI:96623]	ENSMUST00000032192	111.031	1161	98.557	918	108.673	869	125.28	1185	128.809	961
ENSMUSG00000076431	Sox4	144.551	134.13	160.182	-1.19672	-0.259088	0.000303438	0.0130524	13	28948919	28953713	-1	protein_coding	SRY-box containing gene 4 [Source:MGI Symbol;Acc:MGI:98366]	ENSMUST00000067230	134.557	1407	123.894	1154	143.938	1151	166.089	1571	154.276	1151
ENSMUSG00000021200	Asb2	182.734	169.377	202.769	-1.1964	-0.258704	5.14218e-05	0.00339041	12	103321142	103356001	-1	protein_coding	ankyrin repeat and SOCS box-containing 2 [Source:MGI Symbol;Acc:MGI:1929743]	ENSMUST00000021617,ENSMUST00000127447,ENSMUST00000135694,ENSMUST00000149431	176.445	1845	171.992	1602	159.695	1277	206.897	1957	198.642	1482
ENSMUSG00000014498	Ankrd52	91.2844	84.6918	101.173	-1.19549	-0.257601	0.00185047	0.0488758	10	128377115	128408704	1	protein_coding	ankyrin repeat domain 52 [Source:MGI Symbol;Acc:MGI:2444029]	ENSMUST00000014642,ENSMUST00000166577,ENSMUST00000167990	90.9481	951	80.091	746	83.0364	664	106.779	1010	95.5678	713
ENSMUSG00000032198	Dock6	131.689	122.291	145.787	-1.19538	-0.257466	0.000257533	0.0114969	9	21800184	21852635	-1	protein_coding	dedicator of cytokinesis 6 [Source:MGI Symbol;Acc:MGI:1914789]	ENSMUST00000034728	115.622	1209	122.069	1137	129.182	1033	150.971	1428	140.604	1049
ENSMUSG00000066406	Akap13	181.432	168.365	201.032	-1.19358	-0.25529	4.79119e-05	0.00324239	7	75455534	75754609	1	protein_coding	A kinase (PRKA) anchor protein 13 [Source:MGI Symbol;Acc:MGI:2676556]	ENSMUST00000094307,ENSMUST00000125771,ENSMUST00000132656,ENSMUST00000134001,ENSMUST00000136989,ENSMUST00000137959,ENSMUST00000141288,ENSMUST00000141486,ENSMUST00000141666,ENSMUST00000147005,ENSMUST00000151560,ENSMUST00000154740,ENSMUST00000166315	176.062	1841	165.335	1540	163.697	1309	204.36	1933	197.703	1475
ENSMUSG00000040249	Lrp1	142.511	132.381	157.706	-1.19267	-0.254197	0.000272628	0.0119631	10	127538161	127621148	-1	protein_coding	low density lipoprotein receptor-related protein 1 [Source:MGI Symbol;Acc:MGI:96828]	ENSMUST00000049149,ENSMUST00000118455,ENSMUST00000121829,ENSMUST00000125480,ENSMUST00000129727,ENSMUST00000129877,ENSMUST00000133620,ENSMUST00000135188,ENSMUST00000140269,ENSMUST00000145947	137.809	1441	126.9	1182	132.433	1059	165.56	1566	149.852	1118
ENSMUSG00000024236	Svil	371.534	344.92	411.456	-1.19259	-0.254103	0.00043233	0.0172623	18	4920540	5119299	1	protein_coding	supervillin [Source:MGI Symbol;Acc:MGI:2147319]	ENSMUST00000025079,ENSMUST00000125512,ENSMUST00000126977,ENSMUST00000127297,ENSMUST00000129543,ENSMUST00000131210,ENSMUST00000131609,ENSMUST00000138258,ENSMUST00000139761,ENSMUST00000140448,ENSMUST00000143254,ENSMUST00000146723,ENSMUST00000148564,ENSMUST00000153016	368.478	3853	330.134	3075	336.147	2688	416.649	3941	406.264	3031
ENSMUSG00000047888	Tnrc6b	141.566	131.608	156.502	-1.19084	-0.251975	0.000196871	0.00944468	15	80711319	80941086	1	protein_coding	trinucleotide repeat containing 6b [Source:MGI Symbol;Acc:MGI:2443730]	ENSMUST00000067689	132.166	1382	127.974	1192	134.684	1077	161.543	1528	151.461	1130
ENSMUSG00000031871	Cdh5	243.496	226.372	269.182	-1.18961	-0.250489	0.000318518	0.0136053	8	104101625	104144502	1	protein_coding	cadherin 5 [Source:MGI Symbol;Acc:MGI:105057]	ENSMUST00000034339	239.277	2502	203.985	1900	235.853	1886	274.982	2601	263.381	1965
ENSMUSG00000003316	Glg1	258.479	240.412	285.578	-1.18635	-0.246527	0.000384673	0.0156511	8	111154421	111259216	-1	protein_coding	golgi apparatus protein 1 [Source:MGI Symbol;Acc:MGI:104967]	ENSMUST00000003404,ENSMUST00000164283,ENSMUST00000168741,ENSMUST00000169020	262.803	2748	225.457	2100	232.977	1863	278.154	2631	293.003	2186
ENSMUSG00000052854	Nrk	179.704	167.237	198.405	-1.18617	-0.246309	0.000154156	0.00780307	X	138914430	139010532	1	protein_coding	Nik related kinase [Source:MGI Symbol;Acc:MGI:1351326]	ENSMUST00000064937,ENSMUST00000113052,ENSMUST00000131829,ENSMUST00000142132,ENSMUST00000155201	171.568	1794	155.566	1449	174.577	1396	194.951	1844	201.858	1506
ENSMUSG00000032035	Ets1	122.202	113.915	134.631	-1.18319	-0.242679	0.00130864	0.0383262	9	32696042	32757820	1	protein_coding	E26 avian leukemia oncogene 1, 5' domain [Source:MGI Symbol;Acc:MGI:95455]	ENSMUST00000034534,ENSMUST00000050797	115.144	1204	103.174	961	123.429	987	134.689	1274	134.572	1004
ENSMUSG00000024620	Pdgfrb	83.0164	77.4111	91.4243	-1.18128	-0.24035	0.00181837	0.0487059	18	61045150	61085061	1	protein_coding	platelet derived growth factor receptor, beta polypeptide [Source:MGI Symbol;Acc:MGI:97531]	ENSMUST00000025522,ENSMUST00000115274	77.0811	806	75.3672	702	79.785	638	90.4978	856	92.3509	689
ENSMUSG00000026837	Col5a1	341.416	318.584	375.664	-1.17969	-0.238404	0.000917379	0.0297847	2	27886425	28039514	1	protein_coding	collagen, type V, alpha 1 [Source:MGI Symbol;Acc:MGI:88457]	ENSMUST00000028280,ENSMUST00000145423	332.329	3475	295.778	2755	327.644	2620	389.162	3681	362.166	2702
ENSMUSG00000029804	Herc3	119.173	111.172	131.175	-1.17953	-0.238207	0.000858652	0.0287075	6	58831465	58920398	1	protein_coding	hect domain and RLD 3 [Source:MGI Symbol;Acc:MGI:1921248]	ENSMUST00000031823,ENSMUST00000041401,ENSMUST00000122908,ENSMUST00000122981,ENSMUST00000126292,ENSMUST00000131132,ENSMUST00000141600,ENSMUST00000154290	116.769	1221	106.072	988	110.674	885	132.469	1253	129.881	969
ENSMUSG00000032845	Alpk2	169.729	158.433	186.674	-1.17882	-0.237346	0.000384034	0.0156511	18	65265529	65393888	-1	protein_coding	alpha-kinase 2 [Source:MGI Symbol;Acc:MGI:2449492]	ENSMUST00000035548,ENSMUST00000141250,ENSMUST00000148078	168.125	1758	148.48	1383	158.695	1269	193.471	1830	179.877	1342
ENSMUSG00000020189	Osbpl8	254.711	237.719	280.199	-1.17796	-0.236294	0.000215802	0.0101262	10	111164802	111297247	1	protein_coding	oxysterol binding protein-like 8 [Source:MGI Symbol;Acc:MGI:2443807]	ENSMUST00000095310,ENSMUST00000105275	243.198	2543	226.853	2113	243.107	1944	271.282	2566	289.116	2157
ENSMUSG00000056900	Usp13	156.006	145.54	171.706	-1.17745	-0.235667	0.000503449	0.0192073	3	32817546	32938071	1	protein_coding	ubiquitin specific peptidase 13 (isopeptidase T-3) [Source:MGI Symbol;Acc:MGI:1919857]	ENSMUST00000072312,ENSMUST00000108228,ENSMUST00000156769,ENSMUST00000172481	155.31	1624	139.247	1297	142.062	1136	166.617	1576	176.794	1319
ENSMUSG00000002028	Mll1	127.271	118.964	139.732	-1.17522	-0.232931	0.000593531	0.0218155	9	44803355	44881296	-1	protein_coding	myeloid/lymphoid or mixed-lineage leukemia 1 [Source:MGI Symbol;Acc:MGI:96995]	ENSMUST00000002095,ENSMUST00000114689,ENSMUST00000128768,ENSMUST00000138119,ENSMUST00000152241	120.499	1260	115.091	1072	121.303	970	141.138	1335	138.325	1032
ENSMUSG00000034295	Fhod3	154.353	144.14	169.672	-1.17494	-0.232584	0.00104644	0.0324979	18	24709445	25133500	1	protein_coding	formin homology 2 domain containing 3 [Source:MGI Symbol;Acc:MGI:1925847]	ENSMUST00000037097	158.561	1658	139.676	1301	134.184	1073	169.789	1606	169.556	1265
ENSMUSG00000059981	Taok2	111.048	103.866	121.821	-1.17388	-0.231283	0.000959896	0.0306999	7	126865678	126884703	-1	protein_coding	TAO kinase 2 [Source:MGI Symbol;Acc:MGI:1915919]	ENSMUST00000071268,ENSMUST00000117394,ENSMUST00000130371,ENSMUST00000156273	104.432	1092	103.496	964	103.67	829	124.752	1180	118.89	887
ENSMUSG00000031529	Tnks	108.647	101.643	119.153	-1.17223	-0.229254	0.00133353	0.0389664	8	34829179	34965690	-1	protein_coding	tankyrase, TRF1-interacting ankyrin-related ADP-ribose polymerase [Source:MGI Symbol;Acc:MGI:1341087]	ENSMUST00000033929	104.528	1093	96.7319	901	103.67	829	119.148	1127	119.158	889
ENSMUSG00000039542	Ncam1	123.431	115.424	135.443	-1.17107	-0.227833	0.0014635	0.0411735	9	49504361	49798922	-1	protein_coding	neural cell adhesion molecule 1 [Source:MGI Symbol;Acc:MGI:97281]	ENSMUST00000114476,ENSMUST00000166811	119.16	1246	119.814	1116	107.297	858	133.632	1264	137.253	1024
ENSMUSG00000041415	Dicer1	146.643	137.323	160.623	-1.16812	-0.224187	0.000788492	0.027106	12	104687742	104751952	-1	protein_coding	dicer 1, ribonuclease type III [Source:MGI Symbol;Acc:MGI:2177178]	ENSMUST00000041987	143.834	1504	134.201	1250	133.934	1071	158.794	1502	162.452	1212
ENSMUSG00000051331	Cacna1c	195.912	183.552	214.452	-1.1678	-0.223788	0.000217324	0.0101605	6	118592319	118780324	-1	protein_coding	calcium channel, voltage-dependent, L type, alpha 1C subunit [Source:MGI Symbol;Acc:MGI:103013]	ENSMUST00000075591,ENSMUST00000078320,ENSMUST00000112790,ENSMUST00000112793,ENSMUST00000112825	185.722	1942	183.479	1709	181.455	1451	213.241	2017	215.664	1609
ENSMUSG00000019769	Syne1	111.486	104.542	121.902	-1.16755	-0.22348	0.00147414	0.0413524	10	5020203	5069063	-1	protein_coding	synaptic nuclear envelope 1 [Source:MGI Symbol;Acc:MGI:1927152]	ENSMUST00000095899	104.05	1088	103.281	962	106.297	850	124.646	1179	119.158	889
ENSMUSG00000012405	Rpl15	135.1	126.593	147.859	-1.1671	-0.222931	0.00107704	0.033069	14	18267823	18271391	-1	protein_coding	ribosomal protein L15 [Source:MGI Symbol;Acc:MGI:1913730]	ENSMUST00000079419,ENSMUST00000080281,ENSMUST00000100799,ENSMUST00000112598,ENSMUST00000147121	126.046	1318	133.557	1244	120.178	961	148.01	1400	147.708	1102
ENSMUSG00000037664	Cdkn1c	266.919	250.469	291.594	-1.1663	-0.221938	0.00171896	0.0466258	7	143458350	143461050	-1	protein_coding	cyclin-dependent kinase inhibitor 1C (P57) [Source:MGI Symbol;Acc:MGI:104564]	ENSMUST00000037287,ENSMUST00000167912	234.112	2448	244.675	2279	272.62	2180	304.796	2883	278.393	2077
ENSMUSG00000033306	Lpp	140.369	131.733	153.324	-1.16463	-0.219874	0.00159124	0.0439025	16	24393350	24992576	1	protein_coding	LIM domain containing preferred translocation partner in lipoma [Source:MGI Symbol;Acc:MGI:2441849]	ENSMUST00000038053,ENSMUST00000078988,ENSMUST00000115314	131.975	1380	123.787	1153	139.436	1115	152.239	1440	154.41	1152
ENSMUSG00000052727	Mtap1b	191.264	179.564	208.813	-1.16453	-0.219747	0.00126738	0.0374591	13	99421464	99516602	-1	protein_coding	microtubule-associated protein 1B [Source:MGI Symbol;Acc:MGI:1306778]	ENSMUST00000064762	177.593	1857	165.013	1537	196.086	1568	210.809	1994	206.818	1543
ENSMUSG00000019929	Dcn	178.75	167.701	195.323	-1.16429	-0.219447	0.000915528	0.0297847	10	97479500	97518162	1	protein_coding	decorin [Source:MGI Symbol;Acc:MGI:94872]	ENSMUST00000105287,ENSMUST00000163448	161.622	1690	164.154	1529	177.328	1418	185.436	1754	205.209	1531
ENSMUSG00000021756	Il6st	171.395	160.892	187.148	-1.16284	-0.217647	0.00074176	0.0258113	13	112475008	112506860	1	protein_coding	interleukin 6 signal transducer [Source:MGI Symbol;Acc:MGI:96560]	ENSMUST00000070731	169.655	1774	152.452	1420	160.57	1284	188.925	1787	185.372	1383
ENSMUSG00000015568	Lpl	298.933	280.991	325.847	-1.1597	-0.213755	0.00114475	0.0347123	8	68880491	68907448	1	protein_coding	lipoprotein lipase [Source:MGI Symbol;Acc:MGI:96820]	ENSMUST00000015712,ENSMUST00000101463,ENSMUST00000168401,ENSMUST00000169749	268.254	2805	294.598	2744	280.123	2240	322.768	3053	328.925	2454
ENSMUSG00000013076	Amotl1	169.655	159.513	184.868	-1.15904	-0.212936	0.00176233	0.0474671	9	14541966	14615483	-1	protein_coding	angiomotin-like 1 [Source:MGI Symbol;Acc:MGI:1922973]	ENSMUST00000013220,ENSMUST00000160770,ENSMUST00000161171,ENSMUST00000162802,ENSMUST00000162901	168.029	1757	144.937	1350	165.573	1324	185.436	1754	184.3	1375
ENSMUSG00000019820	Utrn	159.033	149.67	173.077	-1.1563	-0.209512	0.0013472	0.0390991	10	12382188	12861735	-1	protein_coding	utrophin [Source:MGI Symbol;Acc:MGI:104631]	ENSMUST00000076817	156.457	1636	143.112	1333	149.441	1195	175.392	1659	170.762	1274
ENSMUSG00000031673	Cdh11	158.294	149.045	172.166	-1.15601	-0.209158	0.0014763	0.0413524	8	102632995	102785111	-1	protein_coding	cadherin 11 [Source:MGI Symbol;Acc:MGI:99217]	ENSMUST00000075190	154.067	1611	142.253	1325	150.816	1206	177.19	1676	167.143	1247
ENSMUSG00000022799	Arhgap31	226.173	212.87	246.128	-1.15543	-0.208429	0.000797508	0.0272515	16	38598340	38713274	-1	protein_coding	Rho GTPase activating protein 31 [Source:MGI Symbol;Acc:MGI:1333857]	ENSMUST00000023487,ENSMUST00000124866,ENSMUST00000132697	221.01	2311	205.381	1913	212.218	1697	242.948	2298	249.307	1860
ENSMUSG00000059495	Arhgef12	219.055	206.249	238.265	-1.15458	-0.207362	0.00067443	0.0242211	9	42963842	43105718	-1	protein_coding	Rho guanine nucleotide exchange factor (GEF) 12 [Source:MGI Symbol;Acc:MGI:1916882]	ENSMUST00000072767,ENSMUST00000165665	211.925	2216	202.482	1886	204.34	1634	236.605	2238	239.925	1790
ENSMUSG00000024073	Birc6	193.451	182.435	209.975	-1.14967	-0.201218	0.00110195	0.0336995	17	74528295	74703773	1	protein_coding	baculoviral IAP repeat-containing 6 [Source:MGI Symbol;Acc:MGI:1276108]	ENSMUST00000024879,ENSMUST00000177957,ENSMUST00000180037	187.443	1960	183.909	1713	175.952	1407	207.637	1964	212.313	1584
ENSMUSG00000053617	Sh3pxd2a	223.191	210.796	241.783	-1.14759	-0.198612	0.00184525	0.0488758	19	47260174	47464411	-1	protein_coding	SH3 and PX domains 2A [Source:MGI Symbol;Acc:MGI:1298393]	ENSMUST00000081619,ENSMUST00000111800	219.193	2292	200.228	1865	212.968	1703	248.869	2354	234.697	1751
ENSMUSG00000033149	Phldb2	212.847	224.281	195.696	1.14643	0.197145	0.00150841	0.0418769	16	45746243	45953598	-1	protein_coding	pleckstrin homology-like domain, family B, member 2 [Source:MGI Symbol;Acc:MGI:2444981]	ENSMUST00000036355,ENSMUST00000076333,ENSMUST00000125433,ENSMUST00000128365,ENSMUST00000131003,ENSMUST00000133111,ENSMUST00000134802,ENSMUST00000136317,ENSMUST00000136405,ENSMUST00000142697,ENSMUST00000151300	222.349	2325	231.899	2160	218.596	1748	195.162	1846	196.229	1464
